# Supplementary material for: Synthesis and spectral characterization of 2,2-diphenylethyl glucosinolate and HPLC-based reaction progress curve data for the enzymatic hydrolysis of glucosinolates by Sinapis alba myrosinase
Source: Data Brief. 2016 Nov 28;10:151–81. doi: 10.1016/j.dib.2016.11.086 (PMC5149054; doi:10.1016/j.dib.2016.11.086)
Supplement: Supplementary file 2 — Supplementary material [file mmc2.zip]

Archive with 78 entries (78 files):
- FIG1.txt
- FIG10_5.txt
- FIG10_5and8.txt
- FIG10_8.txt
- FIG11_5.txt
- FIG11_5and8.txt
- FIG11_8.txt
- FIG12_5.txt
- FIG12_5and8.txt
- FIG12_8.txt
- FIG13_5.txt
- FIG13_5and8.txt
- FIG13_8.txt
- FIG14_5_220.txt
- FIG14_5_227.txt
- FIG14_5_235.txt
- FIG14_5_241.txt
- FIG14_8_220.txt
- FIG14_8_227.txt
- FIG14_8_235.txt
- FIG14_8_241.txt
- FIG15_10.txt
- FIG15_5.txt
- FIG15_5and8and10.txt
- FIG15_8.txt
- FIG16_10.txt
- FIG16_5.txt
- FIG16_5and8and10.txt
- FIG16_8.txt
- FIG17_10.txt
- FIG17_5.txt
- FIG17_5and8and10.txt
- FIG17_8.txt
- FIG18_10.txt
- FIG18_5.txt
- FIG18_5and8and10.txt
- FIG18_8.txt
- FIG19_11.txt
- FIG19_6.txt
- FIG19_6and9and11.txt
- FIG19_9.txt
- FIG2.txt
- FIG20_11.txt
- FIG20_6.txt
- FIG20_6and9and11.txt
- FIG20_9.txt
- FIG21_11.txt
- FIG21_6.txt
- FIG21_6and9and11.txt
- FIG21_9.txt
- FIG22_5.txt
- FIG22_5and8.txt
- FIG22_8.txt
- FIG23_5.txt
- FIG23_5and8.txt
- FIG23_8.txt
- FIG24_5.txt
- FIG24_5and8.txt
- FIG24_8.txt
- FIG25_5.txt
- FIG25_5and8.txt
- FIG25_8.txt
- FIG26_6.txt
- FIG26_6and9.txt
- FIG26_9.txt
- FIG27_6.txt
- FIG27_6and9.txt
- FIG27_9.txt
- FIG28_6.txt
- FIG28_6and9.txt
- FIG28_9.txt
- FIG3.txt
- FIG4.txt
- FIG5.txt
- FIG6.txt
- FIG7.txt
- FIG8.txt
- FIG9.txt
