# Supplementary material for: Synthesis and spectral characterization of 2,2-diphenylethyl glucosinolate and HPLC-based reaction progress curve data for the enzymatic hydrolysis of glucosinolates by Sinapis alba myrosinase
Source: Data Brief. 2016 Nov 28;10:151–81. doi: 10.1016/j.dib.2016.11.086 (PMC5149054; doi:10.1016/j.dib.2016.11.086)
Supplement: Supplementary file 2 — Supplementary material [file mmc2.zip › FIG1.txt]

Volume 10 mg/mL myrosinase (uL)	Rate (nmol/min, U)
0.	0.008461
1.	1.033888
2.	1.867337
3.	2.733850
4.	3.684551
5.	4.443589
6.	5.371312
