# Supplementary material for: Synthesis and spectral characterization of 2,2-diphenylethyl glucosinolate and HPLC-based reaction progress curve data for the enzymatic hydrolysis of glucosinolates by Sinapis alba myrosinase
Source: Data Brief. 2016 Nov 28;10:151–81. doi: 10.1016/j.dib.2016.11.086 (PMC5149054; doi:10.1016/j.dib.2016.11.086)
Supplement: Supplementary file 2 — Supplementary material [file mmc2.zip › FIG10_5.txt]

Time (min)	1000 uM	1000 uM	1000 uM	500 uM	500 uM	500 uM	250 uM	250 uM	250 uM	125 uM	125 uM	125 uM	62.5 uM	62.5 uM	62.5 uM	31.25 uM	31.25 uM	31.25 uM
0.850	1012.417	1009.108	1025.077	534.325	542.772	543.760	270.746	285.352	272.206	131.28900	143.14000	139.97000	76.45900	73.09800	70.43100	41.04400	41.35300	42.61900
15.667	967.659	942.598	961.011	504.868	499.580	505.919	247.405	261.288	248.989	119.87100	122.59000	123.38200	63.96300	62.64100	62.63400	34.39400	34.93800	35.19100
30.500	912.142	881.294	895.687	469.183	457.974	463.183	221.524	234.958	227.181	105.86000	109.41400	107.49600	57.68100	55.95500	55.95600	29.57100	28.36300	29.92700
45.333	858.742	839.681	836.197	429.814	414.560	424.192	200.173	205.612	206.217	93.55200	98.27600	96.63800	45.62600	48.67600	46.55500	24.77600	23.78100	25.82800
60.167	796.414	783.212	769.237	397.430	378.765	394.023	183.731	185.095	190.190	83.40800	84.23500	82.85100	41.61300	40.81700	39.35400	21.45800	21.20600	21.41400
75.000	755.460	725.651	727.420	368.310	343.273	355.757	166.369	159.850	171.814	72.15000	77.66000	70.64500	33.37900	34.90200	35.53200	19.29900	17.24400	19.62600
