# Supplementary material for: Synthesis and spectral characterization of 2,2-diphenylethyl glucosinolate and HPLC-based reaction progress curve data for the enzymatic hydrolysis of glucosinolates by Sinapis alba myrosinase
Source: Data Brief. 2016 Nov 28;10:151–81. doi: 10.1016/j.dib.2016.11.086 (PMC5149054; doi:10.1016/j.dib.2016.11.086)
Supplement: Supplementary file 2 — Supplementary material [file mmc2.zip › FIG10_5and8.txt]

Time (min)	1000 uM	1000 uM	1000 uM	500 uM	500 uM	500 uM	250 uM	250 uM	250 uM	125 uM	125 uM	125 uM	62.5 uM	62.5 uM	62.5 uM	31.25 uM	31.25 uM	31.25 uM
0.850	1020.884	1013.161	1028.778	544.622	546.100	546.906	272.204	287.417	274.005	133.130	144.198	141.271	77.45800	74.06500	70.43100	41.044	41.353	42.619
15.667	1043.702	1007.107	1039.334	548.522	544.098	546.263	270.462	287.465	271.275	135.105	136.400	138.386	74.79700	71.68900	71.47100	41.086	41.290	41.084
30.500	1037.634	1009.040	1037.510	557.631	543.083	539.709	265.959	284.766	270.663	131.524	135.322	135.624	77.06300	71.74700	71.88500	40.521	39.743	40.201
45.333	1038.838	1023.464	1027.098	538.588	536.171	534.848	263.054	274.898	267.612	129.475	134.514	135.945	71.05300	70.54600	68.26800	39.385	38.232	39.836
60.167	1014.625	1033.768	1014.171	544.239	533.903	536.848	264.489	274.474	268.128	128.105	129.612	132.973	74.13900	69.13200	66.67500	38.953	39.471	37.754
75.000	1024.135	1025.477	1022.848	542.572	529.008	531.615	262.025	265.069	263.650	124.477	131.395	128.335	70.82900	68.19000	66.98100	39.427	37.615	38.820
