# Supplementary material for: Synthesis and spectral characterization of 2,2-diphenylethyl glucosinolate and HPLC-based reaction progress curve data for the enzymatic hydrolysis of glucosinolates by Sinapis alba myrosinase
Source: Data Brief. 2016 Nov 28;10:151–81. doi: 10.1016/j.dib.2016.11.086 (PMC5149054; doi:10.1016/j.dib.2016.11.086)
Supplement: Supplementary file 2 — Supplementary material [file mmc2.zip › FIG10_8.txt]

Time (min)	1000 uM	1000 uM	1000 uM	500 uM	500 uM	500 uM	250 uM	250 uM	250 uM	125 uM	125 uM	125 uM	62.5 uM	62.5 uM	62.5 uM	31.25 uM	31.25 uM	31.25 uM
0.850	8.467	4.053	3.701	10.297	3.328	3.146	1.458	2.065	1.799	1.841	1.058	1.301	0.999	0.967	0.000	0.000	0.000	0.000
15.667	76.043	64.509	78.323	43.654	44.518	40.344	23.057	26.177	22.286	15.234	13.810	15.004	10.834	9.048	8.837	6.692	6.352	5.893
30.500	125.492	127.746	141.823	88.448	85.109	76.526	44.435	49.808	43.482	25.664	25.908	28.128	19.382	15.792	15.929	10.950	11.380	10.274
45.333	180.096	183.783	190.901	108.774	121.611	110.656	62.881	69.286	61.395	35.923	36.238	39.307	25.427	21.870	21.713	14.609	14.451	14.008
60.167	218.211	250.556	244.934	146.809	155.138	142.825	80.758	89.379	77.938	44.697	45.377	50.122	32.526	28.315	27.321	17.495	18.265	16.340
75.000	268.675	299.826	295.428	174.262	185.735	175.858	95.656	105.219	91.836	52.327	53.735	57.690	37.450	33.288	31.449	20.128	20.371	19.194
