# Supplementary material for: Synthesis and spectral characterization of 2,2-diphenylethyl glucosinolate and HPLC-based reaction progress curve data for the enzymatic hydrolysis of glucosinolates by Sinapis alba myrosinase
Source: Data Brief. 2016 Nov 28;10:151–81. doi: 10.1016/j.dib.2016.11.086 (PMC5149054; doi:10.1016/j.dib.2016.11.086)
Supplement: Supplementary file 2 — Supplementary material [file mmc2.zip › FIG11_5.txt]

Time (min)	1000 uM	1000 uM	1000 uM	500 uM	500 uM	500 uM	250 uM	250 uM	250 uM	125 uM	125 uM	125 uM	62.5 uM	62.5 uM	62.5 uM	31.25 uM	31.25 uM	31.25 uM
0.850	1025.790	1024.611	1027.880	541.939	535.687	540.945	267.339	280.199	268.794	130.76800	134.58500	136.11900	74.03500	70.41800	68.58900	40.06500	40.14200	39.20200
15.667	978.884	952.848	961.094	518.875	493.060	499.971	243.669	251.744	245.543	118.37700	119.41500	119.57400	61.92700	62.03300	61.63000	32.58900	32.48600	32.81600
30.500	919.201	897.462	903.594	474.876	450.134	458.654	219.254	229.815	229.989	102.66500	105.54400	104.58600	54.09500	54.16800	53.20300	27.66000	26.92200	27.57100
45.333	861.020	836.460	842.000	439.547	406.764	419.645	197.557	202.501	208.201	91.81100	93.71100	92.16100	43.76000	45.96600	43.96700	23.07400	22.23200	23.17400
60.167	783.410	777.533	785.736	395.265	371.796	387.681	178.387	180.401	188.980	81.31400	81.96900	80.65600	38.72600	38.27200	37.51800	19.40700	19.13400	19.42200
75.000	756.056	721.641	728.128	375.686	335.826	353.157	161.685	162.036	173.519	69.42300	72.69300	69.22100	31.26300	32.88700	32.51800	17.10800	15.18200	17.61500
