# Supplementary material for: Synthesis and spectral characterization of 2,2-diphenylethyl glucosinolate and HPLC-based reaction progress curve data for the enzymatic hydrolysis of glucosinolates by Sinapis alba myrosinase
Source: Data Brief. 2016 Nov 28;10:151–81. doi: 10.1016/j.dib.2016.11.086 (PMC5149054; doi:10.1016/j.dib.2016.11.086)
Supplement: Supplementary file 2 — Supplementary material [file mmc2.zip › FIG11_5and8.txt]

Time (min)	1000 uM	1000 uM	1000 uM	500 uM	500 uM	500 uM	250 uM	250 uM	250 uM	125 uM	125 uM	125 uM	62.5 uM	62.5 uM	62.5 uM	31.25 uM	31.25 uM	31.25 uM
0.850	1036.294	1028.826	1031.702	557.264	538.662	544.320	267.339	282.462	268.794	134.922	134.585	136.119	74.035	70.418	68.589	40.065	40.142	39.202
15.667	1064.732	1017.475	1035.894	570.662	537.244	540.851	266.532	278.336	267.796	135.278	133.560	134.803	73.144	72.367	71.252	40.013	39.026	38.629
30.500	1060.020	1023.184	1057.850	570.966	534.878	536.712	264.434	279.197	272.769	130.701	131.659	132.803	73.765	72.374	70.113	39.086	38.512	37.548
45.333	1070.556	1020.237	1037.670	579.750	527.985	533.133	260.530	272.418	268.390	129.066	130.318	131.631	69.724	69.278	66.767	38.524	37.093	36.841
60.167	1044.768	1029.366	1046.045	559.815	527.429	535.270	259.150	269.773	267.062	126.827	127.869	130.614	71.972	67.636	65.623	37.072	37.701	35.508
75.000	1060.824	1041.832	1018.090	558.100	522.292	536.237	257.583	267.703	264.224	122.593	126.377	126.712	69.324	66.073	65.209	37.898	35.903	36.487
