# Supplementary material for: Synthesis and spectral characterization of 2,2-diphenylethyl glucosinolate and HPLC-based reaction progress curve data for the enzymatic hydrolysis of glucosinolates by Sinapis alba myrosinase
Source: Data Brief. 2016 Nov 28;10:151–81. doi: 10.1016/j.dib.2016.11.086 (PMC5149054; doi:10.1016/j.dib.2016.11.086)
Supplement: Supplementary file 2 — Supplementary material [file mmc2.zip › FIG11_8.txt]

Time (min)	1000 uM	1000 uM	1000 uM	500 uM	500 uM	500 uM	250 uM	250 uM	250 uM	125 uM	125 uM	125 uM	62.5 uM	62.5 uM	62.5 uM	31.25 uM	31.25 uM	31.25 uM
0.850	10.504	4.215	3.822	15.325	2.975	3.375	0.000	2.263	0.000	4.154	0.000	0.000	0.000	0.000	0.000	0.000	0.000	0.000
15.667	85.848	64.627	74.800	51.787	44.184	40.880	22.863	26.592	22.253	16.901	14.145	15.229	11.217	10.334	9.622	7.424	6.540	5.813
30.500	140.819	125.722	154.256	96.090	84.744	78.058	45.180	49.382	42.780	28.036	26.115	28.217	19.670	18.206	16.910	11.426	11.590	9.977
45.333	209.536	183.777	195.670	140.203	121.221	113.488	62.973	69.917	60.189	37.255	36.607	39.470	25.964	23.312	22.800	15.450	14.861	13.667
60.167	261.358	251.833	260.309	164.550	155.633	147.589	80.763	89.372	78.082	45.513	45.900	49.958	33.246	29.364	28.105	17.665	18.567	16.086
75.000	304.768	320.191	289.962	182.414	186.466	183.080	95.898	105.667	90.705	53.170	53.684	57.491	38.061	33.186	32.691	20.790	20.721	18.872
