# Supplementary material for: Synthesis and spectral characterization of 2,2-diphenylethyl glucosinolate and HPLC-based reaction progress curve data for the enzymatic hydrolysis of glucosinolates by Sinapis alba myrosinase
Source: Data Brief. 2016 Nov 28;10:151–81. doi: 10.1016/j.dib.2016.11.086 (PMC5149054; doi:10.1016/j.dib.2016.11.086)
Supplement: Supplementary file 2 — Supplementary material [file mmc2.zip › FIG12_5.txt]

Time (min)	1000 uM	1000 uM	1000 uM	500 uM	500 uM	500 uM	250 uM	250 uM	250 uM	125 uM	125 uM	125 uM	62.5 uM	62.5 uM	62.5 uM	31.25 uM	31.25 uM	31.25 uM
0.850	1031.858	1010.648	1022.916	542.483	523.093	530.554	259.028	271.873	261.503	127.00800	127.99100	131.35400	69.72600	67.50400	66.09200	37.18000	36.05400	36.81700
15.667	973.601	959.608	953.969	508.212	478.393	489.190	235.360	244.024	238.872	112.00400	113.35600	114.63500	58.80200	58.44800	57.60800	29.66500	29.82500	30.35200
30.500	912.329	897.408	907.368	467.566	434.055	448.324	211.186	219.328	223.836	99.35900	100.80300	99.86100	49.17000	49.16000	48.81600	23.81800	23.94600	24.71300
45.333	854.344	834.916	833.173	438.468	394.846	411.027	191.589	195.068	208.983	87.26400	88.65200	86.70500	40.98000	41.51100	40.24600	19.78500	19.02200	20.89100
60.167	799.158	776.196	778.290	408.314	355.943	377.724	172.855	173.775	192.438	76.79500	77.24500	74.74600	33.70100	34.99000	35.37700	16.63100	15.82100	17.01800
75.000	746.250	722.072	729.631	374.598	321.451	345.064	155.496	156.188	175.208	67.30900	68.15700	63.72200	27.40500	29.38100	28.88700	13.23700	11.79700	14.39400
