# Supplementary material for: Synthesis and spectral characterization of 2,2-diphenylethyl glucosinolate and HPLC-based reaction progress curve data for the enzymatic hydrolysis of glucosinolates by Sinapis alba myrosinase
Source: Data Brief. 2016 Nov 28;10:151–81. doi: 10.1016/j.dib.2016.11.086 (PMC5149054; doi:10.1016/j.dib.2016.11.086)
Supplement: Supplementary file 2 — Supplementary material [file mmc2.zip › FIG12_5and8.txt]

Time (min)	1000 uM	1000 uM	1000 uM	500 uM	500 uM	500 uM	250 uM	250 uM	250 uM	125 uM	125 uM	125 uM	62.5 uM	62.5 uM	62.5 uM	31.25 uM	31.25 uM	31.25 uM
0.850	1031.858	1010.648	1022.916	542.483	523.093	530.554	259.028	271.873	261.503	127.008	127.991	131.354	69.72600	67.50400	66.09200	37.180	36.054	36.817
15.667	1038.566	1023.497	1025.144	572.187	521.616	530.134	257.278	270.634	260.617	131.522	127.612	129.868	70.52300	69.28200	67.18200	37.123	36.805	36.943
30.500	1041.643	1021.616	1033.345	597.808	517.743	527.781	256.665	268.236	265.680	127.329	127.119	127.725	68.90600	67.84200	64.92200	35.153	35.793	34.291
45.333	1039.664	1016.722	1052.482	591.338	515.371	528.566	253.726	263.784	268.199	126.089	124.958	125.529	67.44300	64.79600	62.78500	37.077	34.229	33.968
60.167	1029.663	1031.467	1045.573	595.422	509.473	523.416	251.672	262.307	270.615	122.989	122.386	123.560	67.33400	64.58100	61.95200	34.396	34.444	32.429
75.000	1022.943	1045.798	1043.065	555.227	505.941	530.849	248.749	258.910	264.859	120.420	121.157	119.722	65.78800	61.68700	60.19500	32.979	32.535	32.448
