# Supplementary material for: Synthesis and spectral characterization of 2,2-diphenylethyl glucosinolate and HPLC-based reaction progress curve data for the enzymatic hydrolysis of glucosinolates by Sinapis alba myrosinase
Source: Data Brief. 2016 Nov 28;10:151–81. doi: 10.1016/j.dib.2016.11.086 (PMC5149054; doi:10.1016/j.dib.2016.11.086)
Supplement: Supplementary file 2 — Supplementary material [file mmc2.zip › FIG12_8.txt]

Time (min)	1000 uM	1000 uM	1000 uM	500 uM	500 uM	500 uM	250 uM	250 uM	250 uM	125 uM	125 uM	125 uM	62.5 uM	62.5 uM	62.5 uM	31.25 uM	31.25 uM	31.25 uM
0.850	0.000	0.000	0.000	0.000	0.000	0.000	0.000	0.000	0.000	0.000	0.000	0.000	0.000	0.000	0.000	0.000	0.000	0.000
15.667	64.965	63.889	71.175	63.975	43.223	40.944	21.918	26.610	21.745	19.518	14.256	15.233	11.721	10.834	9.574	7.458	6.980	6.591
30.500	129.314	124.208	125.977	130.242	83.688	79.457	45.479	48.908	41.844	27.970	26.316	27.864	19.736	18.682	16.106	11.335	11.847	9.578
45.333	185.320	181.806	219.309	152.870	120.525	117.539	62.137	68.716	59.216	38.825	36.306	38.824	26.463	23.285	22.539	17.292	15.207	13.077
60.167	230.505	255.271	267.283	187.108	153.530	145.692	78.817	88.532	78.177	46.194	45.141	48.814	33.633	29.591	26.575	17.765	18.623	15.411
75.000	276.693	323.726	313.434	180.629	184.490	185.785	93.253	102.722	89.651	53.111	53.000	56.000	38.383	32.306	31.308	19.742	20.738	18.054
