# Supplementary material for: Synthesis and spectral characterization of 2,2-diphenylethyl glucosinolate and HPLC-based reaction progress curve data for the enzymatic hydrolysis of glucosinolates by Sinapis alba myrosinase
Source: Data Brief. 2016 Nov 28;10:151–81. doi: 10.1016/j.dib.2016.11.086 (PMC5149054; doi:10.1016/j.dib.2016.11.086)
Supplement: Supplementary file 2 — Supplementary material [file mmc2.zip › FIG13_5.txt]

Time (min)	1000 uM	1000 uM	1000 uM	500 uM	500 uM	500 uM	250 uM	250 uM	250 uM	125 uM	125 uM	125 uM	62.5 uM	62.5 uM	62.5 uM	31.25 uM	31.25 uM	31.25 uM
0.850	1017.115	1009.565	1012.941	532.899	514.878	522.913	254.463	269.052	258.052	122.62400	125.66700	128.88500	68.02200	66.71700	63.75400	35.98400	34.72600	36.26600
15.667	960.147	937.992	952.827	497.483	470.838	482.061	230.879	241.752	236.564	109.04600	111.24600	112.48000	57.24400	57.68500	58.15200	28.94700	28.95400	29.45900
30.500	907.297	880.212	890.041	468.730	426.925	441.418	208.192	216.643	221.476	99.13700	98.80100	97.90900	47.02800	49.31300	45.97900	24.00700	23.24700	24.35400
45.333	843.324	818.495	820.706	430.789	386.775	404.461	188.793	192.867	207.663	82.94500	86.46000	84.10900	39.01300	40.35500	39.39300	19.21400	17.98600	20.26700
60.167	788.571	759.767	771.999	400.928	349.883	371.600	169.856	171.877	192.558	76.44900	75.28500	72.44800	31.76600	34.13300	34.77600	15.92800	14.63800	16.89200
75.000	736.689	705.964	714.141	366.608	316.066	339.599	153.752	153.064	176.631	65.31900	66.21800	61.85100	26.25100	28.23600	28.00800	12.65000	10.93900	14.31100
