# Supplementary material for: Synthesis and spectral characterization of 2,2-diphenylethyl glucosinolate and HPLC-based reaction progress curve data for the enzymatic hydrolysis of glucosinolates by Sinapis alba myrosinase
Source: Data Brief. 2016 Nov 28;10:151–81. doi: 10.1016/j.dib.2016.11.086 (PMC5149054; doi:10.1016/j.dib.2016.11.086)
Supplement: Supplementary file 2 — Supplementary material [file mmc2.zip › FIG13_5and8.txt]

Time (min)	1000 uM	1000 uM	1000 uM	500 uM	500 uM	500 uM	250 uM	250 uM	250 uM	125 uM	125 uM	125 uM	62.5 uM	62.5 uM	62.5 uM	31.25 uM	31.25 uM	31.25 uM
0.850	1017.115	1009.565	1012.941	532.899	514.878	522.913	254.463	269.052	258.052	122.624	125.667	128.885	68.02200	66.71700	63.75400	35.984	34.726	36.266
15.667	1026.923	1001.330	1053.076	554.333	513.693	522.614	252.911	267.652	258.238	126.370	125.188	127.405	68.59000	67.39900	67.89800	35.555	35.709	35.949
30.500	1044.733	1003.327	1030.903	598.530	509.781	518.096	253.095	265.733	262.581	125.853	124.895	125.468	66.40400	65.19800	62.58700	35.713	34.757	33.896
45.333	1034.278	999.047	1028.287	577.573	505.250	513.292	250.550	261.619	266.571	120.283	122.431	122.602	64.87200	62.10300	61.86700	34.542	32.856	33.314
60.167	1021.367	1011.388	1005.059	570.991	501.073	512.997	247.969	259.460	269.122	121.709	120.023	121.075	64.69000	62.32200	62.95900	33.288	32.989	32.286
75.000	1008.596	1023.437	1023.507	575.831	498.520	505.446	246.180	256.515	266.249	118.849	118.807	117.552	63.86100	61.08000	60.85100	32.411	31.409	32.348
