# Supplementary material for: Synthesis and spectral characterization of 2,2-diphenylethyl glucosinolate and HPLC-based reaction progress curve data for the enzymatic hydrolysis of glucosinolates by Sinapis alba myrosinase
Source: Data Brief. 2016 Nov 28;10:151–81. doi: 10.1016/j.dib.2016.11.086 (PMC5149054; doi:10.1016/j.dib.2016.11.086)
Supplement: Supplementary file 2 — Supplementary material [file mmc2.zip › FIG13_8.txt]

Time (min)	1000 uM	1000 uM	1000 uM	500 uM	500 uM	500 uM	250 uM	250 uM	250 uM	125 uM	125 uM	125 uM	62.5 uM	62.5 uM	62.5 uM	31.25 uM	31.25 uM	31.25 uM
0.850	0.000	0.000	0.000	0.000	0.000	0.000	0.000	0.000	0.000	0.000	0.000	0.000	0.000	0.000	0.000	0.000	0.000	0.000
15.667	66.776	63.338	100.249	56.850	42.855	40.553	22.032	25.900	21.674	17.324	13.942	14.925	11.346	9.714	9.746	6.608	6.755	6.490
30.500	137.436	123.115	140.862	129.800	82.856	76.678	44.903	49.090	41.105	26.716	26.094	27.559	19.376	15.885	16.608	11.706	11.510	9.542
45.333	190.954	180.552	207.581	146.784	118.475	108.831	61.757	68.752	58.908	37.338	35.971	38.493	25.859	21.748	22.474	15.328	14.870	13.047
60.167	232.796	251.621	233.060	170.063	151.190	141.397	78.113	87.583	76.564	45.260	44.738	48.627	32.924	28.189	28.183	17.360	18.351	15.394
75.000	271.907	317.473	309.366	209.223	182.454	165.847	92.428	103.451	89.618	53.530	52.589	55.701	37.610	32.844	32.843	19.761	20.470	18.037
