# Supplementary material for: Synthesis and spectral characterization of 2,2-diphenylethyl glucosinolate and HPLC-based reaction progress curve data for the enzymatic hydrolysis of glucosinolates by Sinapis alba myrosinase
Source: Data Brief. 2016 Nov 28;10:151–81. doi: 10.1016/j.dib.2016.11.086 (PMC5149054; doi:10.1016/j.dib.2016.11.086)
Supplement: Supplementary file 2 — Supplementary material [file mmc2.zip › FIG14_5_220.txt]

Time (min)	8.83 U	8.83 U	8.83 U	5.89 U	5.89 U	5.89 U	2.94 U	2.94 U	2.94 U	0 U	0 U	0 U
0.850	270.746	285.352	272.206	283.97500	248.53300	275.13000	263.10700	267.47000	277.56300	275.39000	263.74300	274.97600
15.667	247.405	261.288	248.989	269.53100	242.40900	258.12200	254.31100	259.80600	267.53200	274.76100	265.93800	272.39500
30.500	221.524	234.958	227.181	253.52000	228.49700	242.57700	249.41200	250.63800	257.07100	275.12500	268.75700	280.27800
45.333	200.173	205.612	206.217	240.42400	214.95100	230.55300	239.26400	244.19700	249.61900	277.45300	266.17900	280.99100
60.167	183.731	185.095	190.190	230.49100	202.14500	217.34000	232.99500	236.24300	240.91600	275.09800	268.77500	280.60700
75.000	166.369	159.850	171.814	214.87800	190.59700	205.25600	225.23900	229.32700	233.46700	276.58000	267.02100	274.17200
