# Supplementary material for: Synthesis and spectral characterization of 2,2-diphenylethyl glucosinolate and HPLC-based reaction progress curve data for the enzymatic hydrolysis of glucosinolates by Sinapis alba myrosinase
Source: Data Brief. 2016 Nov 28;10:151–81. doi: 10.1016/j.dib.2016.11.086 (PMC5149054; doi:10.1016/j.dib.2016.11.086)
Supplement: Supplementary file 2 — Supplementary material [file mmc2.zip › FIG14_5_227.txt]

Time (min)	8.83 U	8.83 U	8.83 U	5.89 U	5.89 U	5.89 U	2.94 U	2.94 U	2.94 U	0 U	0 U	0 U
0.850	267.339	280.199	268.794	279.73500	252.76600	270.45000	264.56500	263.35900	273.74200	269.72100	263.12800	270.37900
15.667	243.669	251.744	245.543	265.47700	248.65400	253.97500	256.95100	255.12100	263.03900	269.67400	263.88300	271.03500
30.500	219.254	229.815	229.989	249.10400	233.64000	237.86900	247.07600	246.83300	253.77200	269.48100	265.08200	276.65300
45.333	197.557	202.501	208.201	236.25600	221.21600	225.47200	239.88800	239.62600	245.96000	270.54600	263.46600	277.71900
60.167	178.387	180.401	188.980	226.53200	206.98000	210.67200	232.15300	233.03400	237.93200	269.68400	265.45500	280.28900
75.000	161.685	162.036	173.519	210.40500	191.57800	198.33200	228.78200	225.77600	230.04700	273.66300	265.72800	274.89500
