# Supplementary material for: Synthesis and spectral characterization of 2,2-diphenylethyl glucosinolate and HPLC-based reaction progress curve data for the enzymatic hydrolysis of glucosinolates by Sinapis alba myrosinase
Source: Data Brief. 2016 Nov 28;10:151–81. doi: 10.1016/j.dib.2016.11.086 (PMC5149054; doi:10.1016/j.dib.2016.11.086)
Supplement: Supplementary file 2 — Supplementary material [file mmc2.zip › FIG14_5_235.txt]

Time (min)	8.83 U	8.83 U	8.83 U	5.89 U	5.89 U	5.89 U	2.94 U	2.94 U	2.94 U	0 U	0 U	0 U
0.850	259.028	271.873	261.503	274.094	248.654	262.649	258.340	258.716	264.350	269.572	264.528	271.198
15.667	235.360	244.024	238.872	260.813	238.865	247.008	248.531	251.838	258.963	270.066	266.707	273.105
30.500	211.186	219.328	223.836	245.073	224.713	232.346	240.667	243.823	250.153	269.692	268.324	276.787
45.333	191.589	195.068	208.983	231.612	220.904	220.497	233.596	236.486	242.928	270.626	265.741	279.691
60.167	172.855	173.775	192.438	222.337	193.326	205.915	229.483	229.810	235.471	269.793	267.100	279.511
75.000	155.496	156.188	175.208	206.662	185.444	194.198	223.012	222.344	227.069	276.996	268.728	272.335
