# Supplementary material for: Synthesis and spectral characterization of 2,2-diphenylethyl glucosinolate and HPLC-based reaction progress curve data for the enzymatic hydrolysis of glucosinolates by Sinapis alba myrosinase
Source: Data Brief. 2016 Nov 28;10:151–81. doi: 10.1016/j.dib.2016.11.086 (PMC5149054; doi:10.1016/j.dib.2016.11.086)
Supplement: Supplementary file 2 — Supplementary material [file mmc2.zip › FIG14_5_241.txt]

Time (min)	8.83 U	8.83 U	8.83 U	5.89 U	5.89 U	5.89 U	2.94 U	2.94 U	2.94 U	0 U	0 U	0 U
0.850	254.463	269.052	258.052	271.535	250.238	257.335	251.803	256.321	261.342	271.009	265.315	272.059
15.667	230.879	241.752	236.564	258.204	234.953	244.003	244.430	249.067	255.635	271.670	267.262	274.934
30.500	208.192	216.643	221.476	242.925	219.581	229.650	237.976	241.373	248.537	270.726	269.181	278.969
45.333	188.793	192.867	207.663	229.865	206.870	217.359	231.344	234.184	241.345	271.605	267.132	281.775
60.167	169.856	171.877	192.558	220.639	193.900	203.668	224.588	227.616	233.638	271.018	267.843	281.586
75.000	153.752	153.064	176.631	204.978	182.477	191.909	217.756	220.083	225.845	278.629	269.958	273.158
