# Supplementary material for: Synthesis and spectral characterization of 2,2-diphenylethyl glucosinolate and HPLC-based reaction progress curve data for the enzymatic hydrolysis of glucosinolates by Sinapis alba myrosinase
Source: Data Brief. 2016 Nov 28;10:151–81. doi: 10.1016/j.dib.2016.11.086 (PMC5149054; doi:10.1016/j.dib.2016.11.086)
Supplement: Supplementary file 2 — Supplementary material [file mmc2.zip › FIG14_8_220.txt]

Time (min)	8.83 U	8.83 U	8.83 U	5.89 U	5.89 U	5.89 U	2.94 U	2.94 U	2.94 U	0 U	0 U	0 U
0.850	1.458	2.065	1.799	0.882	1.871	2.151	0.000	0.000	0.000
15.667	23.057	26.177	22.286	14.900	13.620	15.468	6.223	6.992	7.062
30.500	44.435	49.808	43.482	28.893	24.511	28.463	11.833	13.101	15.833
45.333	62.881	69.286	61.395	42.308	36.073	46.674	17.245	19.195	23.111
60.167	80.758	89.379	77.938	53.843	47.096	52.350	22.952	25.205	28.543
75.000	95.656	105.219	91.836	66.558	56.855	63.517	28.575	30.829	35.671
