# Supplementary material for: Synthesis and spectral characterization of 2,2-diphenylethyl glucosinolate and HPLC-based reaction progress curve data for the enzymatic hydrolysis of glucosinolates by Sinapis alba myrosinase
Source: Data Brief. 2016 Nov 28;10:151–81. doi: 10.1016/j.dib.2016.11.086 (PMC5149054; doi:10.1016/j.dib.2016.11.086)
Supplement: Supplementary file 2 — Supplementary material [file mmc2.zip › FIG14_8_227.txt]

Time (min)	8.83 U	8.83 U	8.83 U	5.89 U	5.89 U	5.89 U	2.94 U	2.94 U	2.94 U	0 U	0 U	0 U
0.850	0.000	2.263	0.000	0.000	4.629	3.452	0.000	0.000	0.000
15.667	22.863	26.592	22.253	14.314	13.257	16.544	5.998	7.394	7.262
30.500	45.180	49.382	42.780	28.725	24.916	29.365	11.613	13.552	14.523
45.333	62.973	69.917	60.189	41.225	37.232	42.800	17.555	19.542	21.018
60.167	80.763	89.372	78.082	52.935	48.196	53.081	23.693	25.491	25.974
75.000	95.898	105.667	90.705	65.608	58.124	63.597	29.596	30.995	33.294
