# Supplementary material for: Synthesis and spectral characterization of 2,2-diphenylethyl glucosinolate and HPLC-based reaction progress curve data for the enzymatic hydrolysis of glucosinolates by Sinapis alba myrosinase
Source: Data Brief. 2016 Nov 28;10:151–81. doi: 10.1016/j.dib.2016.11.086 (PMC5149054; doi:10.1016/j.dib.2016.11.086)
Supplement: Supplementary file 2 — Supplementary material [file mmc2.zip › FIG14_8_235.txt]

Time (min)	8.83 U	8.83 U	8.83 U	5.89 U	5.89 U	5.89 U	2.94 U	2.94 U	2.94 U	0 U	0 U	0 U
0.850	0.000	0.000	0.000	0.000	0.000	0.000	0.000	0.000	0.000
15.667	21.918	26.610	21.745	12.808	18.637	15.655	0.000	7.900	7.369
30.500	45.479	48.908	41.844	26.955	25.931	30.338	11.181	13.367	14.642
45.333	62.137	68.716	59.216	39.451	38.761	42.488	17.591	19.858	20.850
60.167	78.817	88.532	78.177	50.300	49.148	53.052	23.757	25.789	25.181
75.000	93.253	102.722	89.651	63.194	59.092	64.376	29.997	30.827	32.551
