# Supplementary material for: Synthesis and spectral characterization of 2,2-diphenylethyl glucosinolate and HPLC-based reaction progress curve data for the enzymatic hydrolysis of glucosinolates by Sinapis alba myrosinase
Source: Data Brief. 2016 Nov 28;10:151–81. doi: 10.1016/j.dib.2016.11.086 (PMC5149054; doi:10.1016/j.dib.2016.11.086)
Supplement: Supplementary file 2 — Supplementary material [file mmc2.zip › FIG14_8_241.txt]

Time (min)	8.83 U	8.83 U	8.83 U	5.89 U	5.89 U	5.89 U	2.94 U	2.94 U	2.94 U	0 U	0 U	0 U
0.850	0.000	0.000	0.000	0.000	0.000	0.000	0.000	0.000	0.000
15.667	22.032	25.900	21.674	13.042	20.165	15.067	0.000	7.072	7.281
30.500	44.903	49.090	41.105	26.171	25.036	27.845	11.275	13.339	14.389
45.333	61.757	68.752	58.908	39.438	37.468	39.773	17.226	20.230	20.594
60.167	78.113	87.583	76.564	50.388	47.901	51.975	22.191	25.126	25.134
75.000	92.428	103.451	89.618	62.909	57.679	61.642	28.637	29.952	32.355
