# Supplementary material for: Synthesis and spectral characterization of 2,2-diphenylethyl glucosinolate and HPLC-based reaction progress curve data for the enzymatic hydrolysis of glucosinolates by Sinapis alba myrosinase
Source: Data Brief. 2016 Nov 28;10:151–81. doi: 10.1016/j.dib.2016.11.086 (PMC5149054; doi:10.1016/j.dib.2016.11.086)
Supplement: Supplementary file 2 — Supplementary material [file mmc2.zip › FIG15_10.txt]

Time (min)	pH 2	pH 2	pH 2	pH 3	pH 3	pH 3	pH 4	pH 4	pH 4	pH 5	pH 5	pH 5	pH 6	pH 6	pH 6	pH 7.4	pH 7.4	pH 7.4	pH 8	pH 8	pH 8	pH 9	pH 9	pH 9	pH 10	pH 10	pH 10	pH 11	pH 11	pH 11
0.850	0.0000	0.0000	0.0000	1.4960	2.3130	0.0000	2.6140	1.4340	3.3210	1.2340	2.1320	0.0000
15.667	0.0000	0.0000	0.0000	23.3830	24.5960	23.6940	19.2490	14.1390	15.9790	3.4430	4.6950	3.8150
30.500	0.0000	0.0000	0.0000	42.2020	46.1100	44.8320	25.1220	24.0250	27.8700	6.1480	6.1560	5.6920
45.333	0.0000	0.0000	0.0000	59.1340	60.0190	57.6730	35.7860	33.0220	33.8980	7.6910	8.8660	7.5680
60.167	0.0000	0.0000	0.0000	73.8400	73.5910	71.3090	41.9500	40.7890	41.2360	10.3230	10.3740	9.7350
75.000	0.0000	0.0000	0.0000	85.3570	89.1420	83.7420	48.5300	45.8730	47.2720	11.5420	11.1650	11.4690
