# Supplementary material for: Synthesis and spectral characterization of 2,2-diphenylethyl glucosinolate and HPLC-based reaction progress curve data for the enzymatic hydrolysis of glucosinolates by Sinapis alba myrosinase
Source: Data Brief. 2016 Nov 28;10:151–81. doi: 10.1016/j.dib.2016.11.086 (PMC5149054; doi:10.1016/j.dib.2016.11.086)
Supplement: Supplementary file 2 — Supplementary material [file mmc2.zip › FIG15_5.txt]

Time (min)	pH 2	pH 2	pH 2	pH 3	pH 3	pH 3	pH 4	pH 4	pH 4	pH 5	pH 5	pH 5	pH 6	pH 6	pH 6	pH 7.4	pH 7.4	pH 7.4	pH 8	pH 8	pH 8	pH 9	pH 9	pH 9	pH 10	pH 10	pH 10	pH 11	pH 11	pH 11
0.850	262.45300	267.70100	245.61900	270.43700	261.91700	255.71600	263.40600	265.68900	269.36000	266.13200	249.46900	252.71800	264.35800	257.61800	249.08100	270.74600	285.35200	272.20600	291.98700	269.18900	272.53700	257.32600	260.17300	275.40100	268.42100	262.12100	251.68600	273.09300	261.39300	265.22800
15.667	264.23700	266.34800	243.63200	230.86600	237.52500	220.65800	220.15600	210.18100	209.81600	223.74800	205.43100	207.74100	220.96600	215.74800	206.86800	247.40500	261.28800	248.98900	251.95600	246.95200	254.19800	239.93700	237.52900	256.57900	253.95500	245.95400	239.06100	264.15300	248.34400	251.20600
30.500	266.03000	270.82800	243.68300	204.66400	198.48000	195.80300	168.68900	164.95800	165.18700	154.20500	159.37400	165.66900	182.45700	176.85100	168.48900	221.52400	234.95800	227.18100	227.23600	224.55500	218.51900	218.33500	217.00500	225.44700	233.61800	228.96400	227.11900	260.90200	234.27300	243.08200
45.333	264.35200	268.42000	244.07300	174.75600	169.94100	173.66900	129.57900	124.31900	126.68100	121.50300	118.64800	133.38400	147.53700	149.47700	133.59100	200.17300	205.61200	206.21700	212.41900	205.43200	194.60900	203.85100	197.41600	211.23200	219.33300	210.60500	209.74100	253.90900	228.57000	236.36500
60.167	264.27400	269.74900	240.56200	152.32300	157.34200	152.73300	94.04100	97.41600	99.98400	87.26500	91.16100	103.22000	116.36900	115.66400	106.77100	183.73100	185.09500	190.19000	182.98800	185.53800	170.96800	176.74500	180.48500	193.54000	202.06800	193.11000	192.90100	245.47600	223.27300	231.11200
75.000	264.79600	270.18200	242.98300	131.47300	131.23800	130.46300	68.68600	68.13400	70.68000	63.06200	66.10100	78.51700	90.34900	92.15400	86.16100	166.36900	159.85000	171.81400	164.99000	168.98200	150.39000	161.61600	165.12700	178.30900	191.61500	186.29900	178.53300	242.20800	223.45000	226.84400
