# Supplementary material for: Synthesis and spectral characterization of 2,2-diphenylethyl glucosinolate and HPLC-based reaction progress curve data for the enzymatic hydrolysis of glucosinolates by Sinapis alba myrosinase
Source: Data Brief. 2016 Nov 28;10:151–81. doi: 10.1016/j.dib.2016.11.086 (PMC5149054; doi:10.1016/j.dib.2016.11.086)
Supplement: Supplementary file 2 — Supplementary material [file mmc2.zip › FIG15_5and8and10.txt]

Time (min)	pH 2	pH 2	pH 2	pH 3	pH 3	pH 3	pH 4	pH 4	pH 4	pH 5	pH 5	pH 5	pH 6	pH 6	pH 6	pH 7.4	pH 7.4	pH 7.4	pH 8	pH 8	pH 8	pH 9	pH 9	pH 9	pH 10	pH 10	pH 10	pH 11	pH 11	pH 11
0.850	262.453	267.701	245.619	271.933	265.310	255.716	269.578	269.784	274.762	270.312	254.991	256.006	267.41300	261.03900	252.65700	272.204	287.417	274.005	293.965	270.856	274.880	259.318	261.798	276.889	269.413	263.525	251.686	274.122	262.514	266.934
15.667	264.237	266.348	243.632	264.823	272.616	253.544	281.344	263.517	265.437	270.143	252.622	255.014	264.15900	255.56100	247.06700	270.462	287.465	271.275	276.208	272.954	287.803	263.249	260.017	280.655	279.333	265.603	256.625	274.596	262.717	263.032
30.500	266.030	270.828	243.683	264.500	262.755	256.477	264.012	257.541	264.075	239.256	244.342	249.420	259.98300	246.15900	241.71400	265.959	284.766	270.663	273.967	266.047	277.156	260.500	257.551	267.388	277.308	264.867	259.316	277.477	253.438	262.141
45.333	264.352	268.420	244.073	256.955	253.672	253.424	261.641	248.311	251.739	237.908	234.023	247.847	253.66600	246.31100	234.45000	263.054	274.898	267.612	274.810	264.031	274.945	262.784	254.678	271.152	277.579	260.506	254.173	271.118	254.257	261.978
60.167	264.274	269.749	240.562	254.075	258.438	250.984	248.738	249.032	250.347	230.745	231.685	244.003	250.65900	237.79200	231.55600	264.489	274.474	268.128	263.112	258.594	262.689	253.012	252.724	267.395	271.490	255.926	248.598	266.455	250.296	255.626
75.000	264.796	270.182	242.983	247.853	252.348	244.253	245.356	238.560	239.762	226.819	226.710	238.479	244.13000	230.92500	229.38500	262.025	265.069	263.650	261.345	260.521	257.769	252.053	250.794	267.450	270.827	261.270	246.006	264.616	253.657	254.272
