# Supplementary material for: Synthesis and spectral characterization of 2,2-diphenylethyl glucosinolate and HPLC-based reaction progress curve data for the enzymatic hydrolysis of glucosinolates by Sinapis alba myrosinase
Source: Data Brief. 2016 Nov 28;10:151–81. doi: 10.1016/j.dib.2016.11.086 (PMC5149054; doi:10.1016/j.dib.2016.11.086)
Supplement: Supplementary file 2 — Supplementary material [file mmc2.zip › FIG15_8.txt]

FIG	15	15	15	(	(	(	pH 4	pH 4	pH 4	pH 5	pH 5	pH 5	pH 6	pH 6	pH 6	pH 7.4	pH 7.4	pH 7.4	pH 8	pH 8	pH 8	pH 9	pH 9	pH 9	pH 10	pH 10	pH 10	pH 11	pH 11	pH 11
0.850	0.000	0.000	0.000	0.000	1.080	0.000	3.558	2.661	2.081	2.946	3.390	3.288	3.055	3.421	3.576	1.458	2.065	1.799	1.978	1.667	2.343	1.992	1.625	1.488	0.992	1.404	0.000	1.02900	1.12100	1.70600
15.667	0.000	0.000	0.000	10.574	10.495	9.192	41.939	39.197	39.642	42.952	42.496	43.458	43.193	39.813	40.199	23.057	26.177	22.286	24.252	26.002	33.605	23.312	22.488	24.076	25.378	19.649	17.564	10.44300	14.37300	11.82600
30.500	0.000	0.000	0.000	17.634	18.165	15.842	70.201	68.558	71.018	78.903	78.812	78.059	77.526	69.308	73.225	44.435	49.808	43.482	46.731	41.492	58.637	42.165	40.546	41.941	43.690	35.903	32.197	16.57500	19.16500	19.05900
45.333	0.000	0.000	0.000	23.065	23.712	22.082	96.276	90.970	91.160	108.714	106.509	106.895	106.129	96.834	100.859	62.881	69.286	61.395	62.391	58.599	80.336	58.933	57.262	59.920	58.246	49.901	44.432	17.20900	25.68700	25.61300
60.167	0.000	0.000	0.000	27.912	27.505	26.942	112.747	110.827	109.127	133.157	130.150	131.048	134.290	122.128	124.785	80.758	89.379	77.938	80.124	73.056	91.721	76.267	72.239	73.855	69.422	62.816	55.697	20.97900	27.02300	24.51400
75.000	0.000	0.000	0.000	31.023	31.968	30.048	128.140	124.553	121.810	152.215	149.444	148.493	153.781	138.771	143.224	95.656	105.219	91.836	96.355	91.539	107.379	90.437	85.667	89.141	79.212	74.971	67.473	22.40800	30.20700	27.42800
