# Supplementary material for: Synthesis and spectral characterization of 2,2-diphenylethyl glucosinolate and HPLC-based reaction progress curve data for the enzymatic hydrolysis of glucosinolates by Sinapis alba myrosinase
Source: Data Brief. 2016 Nov 28;10:151–81. doi: 10.1016/j.dib.2016.11.086 (PMC5149054; doi:10.1016/j.dib.2016.11.086)
Supplement: Supplementary file 2 — Supplementary material [file mmc2.zip › FIG16_10.txt]

Time (min)	pH 2	pH 2	pH 2	pH 3	pH 3	pH 3	pH 4	pH 4	pH 4	pH 5	pH 5	pH 5	pH 6	pH 6	pH 6	pH 7.4	pH 7.4	pH 7.4	pH 8	pH 8	pH 8	pH 9	pH 9	pH 9	pH 10	pH 10	pH 10	pH 11	pH 11	pH 11
0.850	0.0000	0.0000	0.0000	0.0000	2.1380	0.0000	0.0000	0.0000	0.0000	0.0000	0.0000	0.0000
15.667	0.0000	0.0000	0.0000	22.5080	23.1780	21.2750	14.1420	13.4650	14.3790	3.2600	4.1440	3.6690
30.500	0.0000	0.0000	0.0000	41.6610	40.0780	44.7560	24.2370	23.7560	25.6780	6.1740	5.4860	8.1110
45.333	0.0000	0.0000	0.0000	58.5920	56.6520	58.2960	34.3440	32.3740	33.0230	7.9410	8.3860	7.8660
60.167	0.0000	0.0000	0.0000	72.6060	72.9330	72.9350	41.7020	40.0950	40.0880	10.2920	11.3860	10.3480
75.000	0.0000	0.0000	0.0000	85.2560	84.7330	85.5390	46.7530	45.3120	46.2620	12.2300	11.0200	11.7380
