# Supplementary material for: Synthesis and spectral characterization of 2,2-diphenylethyl glucosinolate and HPLC-based reaction progress curve data for the enzymatic hydrolysis of glucosinolates by Sinapis alba myrosinase
Source: Data Brief. 2016 Nov 28;10:151–81. doi: 10.1016/j.dib.2016.11.086 (PMC5149054; doi:10.1016/j.dib.2016.11.086)
Supplement: Supplementary file 2 — Supplementary material [file mmc2.zip › FIG16_5.txt]

Time (min)	pH 2	pH 2	pH 2	pH 3	pH 3	pH 3	pH 4	pH 4	pH 4	pH 5	pH 5	pH 5	pH 6	pH 6	pH 6	pH 7.4	pH 7.4	pH 7.4	pH 8	pH 8	pH 8	pH 9	pH 9	pH 9	pH 10	pH 10	pH 10	pH 11	pH 11	pH 11
0.850	256.20100	263.52400	241.34400	264.27700	261.24600	250.18700	261.36300	261.42900	264.07400	258.94700	245.27900	252.36300	260.46900	252.87400	245.51100	267.33900	280.19900	268.79400	270.93400	267.61300	268.61300	256.40400	252.53300	271.64500	265.07800	271.11900	247.40800	266.55200	262.58900	266.28400
15.667	260.39100	260.55700	242.75600	231.20900	232.98000	219.28200	214.00800	207.22700	208.23900	212.92100	204.19600	204.93600	216.29400	211.24600	203.57000	243.66900	251.74400	245.54300	260.44500	262.05000	239.30400	231.54200	233.23500	253.52900	249.14700	244.63900	239.08400	260.38200	244.37900	246.97200
30.500	265.30900	263.29700	243.35100	200.23000	198.86600	193.09400	161.44700	161.80200	162.88400	153.64300	156.35500	170.86100	178.40900	173.01800	165.80900	219.25400	229.81500	229.98900	222.82400	240.59200	212.17100	213.86000	211.86600	227.71100	238.25900	231.57300	226.38800	254.03300	235.74700	243.21300
45.333	262.76500	262.12100	242.90200	175.56200	169.83300	170.32400	125.53800	124.92300	127.68800	124.32300	120.32700	131.70500	142.26600	145.21100	134.07200	197.55700	202.50100	208.20100	202.85400	216.70600	185.45700	199.90900	188.35100	207.50600	223.01700	213.14100	213.10000	247.80000	237.54200	239.03800
60.167	260.23400	262.49900	230.87700	148.98400	148.87600	148.32200	91.42500	93.04700	97.47900	89.31500	89.31200	97.63900	113.73400	113.13000	102.68500	178.38700	180.40100	188.98000	180.10300	193.46900	166.65200	182.92800	175.54500	189.34300	201.03300	194.19300	188.98700	240.42400	229.48500	230.84200
75.000	263.11300	262.40400	231.70300	129.74700	127.69100	129.84000	67.18600	65.61400	70.73100	62.40800	64.46100	78.79400	88.90400	91.74500	82.05200	161.68500	162.03600	173.51900	166.80200	170.37600	150.32600	160.11100	160.22200	172.24800	187.84500	178.69200	179.99900	238.50100	231.96900	226.58200
