# Supplementary material for: Synthesis and spectral characterization of 2,2-diphenylethyl glucosinolate and HPLC-based reaction progress curve data for the enzymatic hydrolysis of glucosinolates by Sinapis alba myrosinase
Source: Data Brief. 2016 Nov 28;10:151–81. doi: 10.1016/j.dib.2016.11.086 (PMC5149054; doi:10.1016/j.dib.2016.11.086)
Supplement: Supplementary file 2 — Supplementary material [file mmc2.zip › FIG16_5and8and10.txt]

Time (min)	pH 2	pH 2	pH 2	pH 3	pH 3	pH 3	pH 4	pH 4	pH 4	pH 5	pH 5	pH 5	pH 6	pH 6	pH 6	pH 7.4	pH 7.4	pH 7.4	pH 8	pH 8	pH 8	pH 9	pH 9	pH 9	pH 10	pH 10	pH 10	pH 11	pH 11	pH 11
0.850	256.20100	263.52400	241.34400	264.277	263.384	250.187	264.223	264.138	267.325	262.178	247.986	255.607	263.94300	255.93600	249.04000	267.339	282.462	268.794	273.106	269.387	272.317	265.184	252.533	271.645	265.078	272.496	247.408	266.552	262.589	266.284
15.667	260.39100	260.55700	242.75600	263.643	266.367	252.747	268.750	259.562	260.724	258.968	250.453	252.017	258.61900	250.24000	243.70800	266.532	278.336	267.796	284.486	284.591	268.854	255.398	255.772	277.199	269.629	264.939	259.881	271.057	257.104	260.908
30.500	265.30900	263.29700	243.35100	259.520	258.144	257.680	257.085	254.400	256.567	238.022	240.295	258.148	254.77500	243.89000	239.17400	264.434	279.197	272.769	266.897	282.367	263.736	257.012	252.540	270.111	275.650	268.966	264.723	271.169	253.688	261.791
45.333	262.76500	262.12100	242.90200	257.189	251.747	250.349	255.602	250.503	250.946	241.326	234.926	250.723	248.09600	243.63800	236.84500	260.530	272.418	268.390	266.201	275.698	257.987	259.864	245.358	267.842	273.239	265.149	263.495	268.110	259.589	262.201
60.167	260.23400	262.49900	230.87700	249.134	253.187	247.620	248.377	243.919	245.586	232.553	230.685	241.427	244.34800	234.93800	227.46500	259.150	269.773	267.062	260.330	267.364	256.696	260.458	248.243	263.696	265.721	258.421	250.381	261.969	254.800	255.998
75.000	263.11300	262.40400	231.70300	246.111	245.214	244.848	241.754	236.138	238.950	227.289	224.080	245.839	239.39200	233.58200	225.69300	257.583	267.703	264.224	262.250	259.953	259.661	249.941	246.791	263.883	268.209	255.683	256.135	261.567	258.918	254.121
