# Supplementary material for: Synthesis and spectral characterization of 2,2-diphenylethyl glucosinolate and HPLC-based reaction progress curve data for the enzymatic hydrolysis of glucosinolates by Sinapis alba myrosinase
Source: Data Brief. 2016 Nov 28;10:151–81. doi: 10.1016/j.dib.2016.11.086 (PMC5149054; doi:10.1016/j.dib.2016.11.086)
Supplement: Supplementary file 2 — Supplementary material [file mmc2.zip › FIG16_8.txt]

Time (min)	pH 2	pH 2	pH 2	pH 3	pH 3	pH 3	pH 4	pH 4	pH 4	pH 5	pH 5	pH 5	pH 6	pH 6	pH 6	pH 7.4	pH 7.4	pH 7.4	pH 8	pH 8	pH 8	pH 9	pH 9	pH 9	pH 10	pH 10	pH 10	pH 11	pH 11	pH 11
0.850	0.000	0.000	0.000	0.000	0.000	0.000	2.860	2.709	3.251	3.231	2.707	3.244	3.474	3.062	3.529	0.000	2.263	0.000	2.172	1.774	3.704	8.780	0.000	0.000	0.000	1.377	0.000	0.000	0.000	0.000
15.667	0.000	0.000	0.000	9.926	10.209	12.190	40.600	38.870	38.106	42.787	42.113	43.412	42.325	38.994	40.138	22.863	26.592	22.253	24.041	22.541	29.550	23.856	22.537	23.670	20.482	20.300	20.797	10.675	12.725	13.936
30.500	0.000	0.000	0.000	17.629	19.200	19.830	71.401	68.842	68.005	78.205	78.454	79.176	76.366	70.872	73.365	45.180	49.382	42.780	44.073	41.775	51.565	43.152	40.674	42.400	37.391	37.393	38.335	17.136	17.941	18.578
45.333	0.000	0.000	0.000	23.035	25.262	21.729	95.720	93.206	90.235	109.062	106.213	111.152	105.830	98.427	102.773	62.973	69.917	60.189	63.347	58.992	72.530	59.955	57.007	60.336	50.222	52.008	50.395	20.310	22.047	23.163
60.167	0.000	0.000	0.000	27.544	31.378	26.363	115.250	110.777	108.019	132.946	129.987	133.440	130.614	121.808	124.780	80.763	89.372	78.082	80.227	73.895	90.044	77.530	72.698	74.353	64.688	64.228	61.394	21.545	25.315	25.156
75.000	0.000	0.000	0.000	31.108	32.790	29.469	127.815	125.212	121.957	152.651	148.599	155.307	150.488	141.837	143.641	95.898	105.667	90.705	95.448	89.577	109.335	89.830	86.569	91.635	80.364	76.991	76.136	23.066	26.949	27.539
