# Supplementary material for: Synthesis and spectral characterization of 2,2-diphenylethyl glucosinolate and HPLC-based reaction progress curve data for the enzymatic hydrolysis of glucosinolates by Sinapis alba myrosinase
Source: Data Brief. 2016 Nov 28;10:151–81. doi: 10.1016/j.dib.2016.11.086 (PMC5149054; doi:10.1016/j.dib.2016.11.086)
Supplement: Supplementary file 2 — Supplementary material [file mmc2.zip › FIG17_10.txt]

Time (min)	pH 2	pH 2	pH 2	pH 3	pH 3	pH 3	pH 4	pH 4	pH 4	pH 5	pH 5	pH 5	pH 6	pH 6	pH 6	pH 7.4	pH 7.4	pH 7.4	pH 8	pH 8	pH 8	pH 9	pH 9	pH 9	pH 10	pH 10	pH 10	pH 11	pH 11	pH 11
0.850	0.0000	0.0000	0.0000	0.0000	0.0000	0.0000	0.0000	0.0000	0.0000	0.0000	0.0000	0.0000
15.667	0.0000	0.0000	0.0000	21.6440	29.4200	24.0380	0.0000	0.0000	0.0000	0.0000	0.0000	0.0000
30.500	0.0000	0.0000	0.0000	38.3480	58.9890	57.5820	21.4330	21.1390	36.5060	0.0000	0.0000	0.0000
45.333	0.0000	0.0000	0.0000	55.8230	53.7330	38.4790	30.3470	29.2000	33.7230	0.0000	0.0000	16.8230
60.167	0.0000	0.0000	0.0000	69.6880	65.5060	62.3310	37.1580	38.8160	39.4530	0.0000	0.0000	17.0750
75.000	0.0000	0.0000	0.0000	80.7300	93.1250	102.9830	40.8580	42.5620	49.8020	0.0000	0.0000	20.8070
