# Supplementary material for: Synthesis and spectral characterization of 2,2-diphenylethyl glucosinolate and HPLC-based reaction progress curve data for the enzymatic hydrolysis of glucosinolates by Sinapis alba myrosinase
Source: Data Brief. 2016 Nov 28;10:151–81. doi: 10.1016/j.dib.2016.11.086 (PMC5149054; doi:10.1016/j.dib.2016.11.086)
Supplement: Supplementary file 2 — Supplementary material [file mmc2.zip › FIG17_5.txt]

Time (min)	pH 2	pH 2	pH 2	pH 3	pH 3	pH 3	pH 4	pH 4	pH 4	pH 5	pH 5	pH 5	pH 6	pH 6	pH 6	pH 7.4	pH 7.4	pH 7.4	pH 8	pH 8	pH 8	pH 9	pH 9	pH 9	pH 10	pH 10	pH 10	pH 11	pH 11	pH 11
0.850	249.632	252.755	234.278	256.427	252.566	246.111	255.148	253.005	253.197	238.38700	236.17700	243.34500	253.87700	244.30400	239.15200	259.02800	271.87300	261.50300	263.15400	257.80600	263.14500	247.04800	244.85400	263.89100	270.57100	251.51000	253.32200	264.42000	252.80900	255.17800
15.667	252.145	254.923	235.477	222.316	220.527	212.698	203.612	200.580	201.762	194.17100	191.12000	198.43100	209.84800	204.04300	197.25800	235.36000	244.02400	238.87200	238.60300	234.46500	236.79000	225.82400	223.73900	242.35200	250.96700	232.75300	233.23800	251.45300	248.71600	243.12200
30.500	250.994	253.040	234.740	191.910	189.590	181.987	154.877	154.450	157.326	150.06900	148.58700	157.94600	172.22400	168.09100	160.02200	211.18600	219.32800	223.83600	215.33700	213.19000	211.27200	214.46500	202.02700	218.80100	236.52000	214.82100	216.56000	245.17300	240.81100	235.67200
45.333	250.314	252.087	234.737	166.193	164.397	163.141	117.078	117.894	120.378	116.23400	114.29100	124.94900	138.91400	137.42800	128.21300	191.58900	195.06800	208.98300	201.59900	194.01600	189.33900	187.23400	183.11800	199.80900	220.68300	197.39600	205.33200	238.14800	227.71400	229.41300
60.167	250.305	254.104	233.266	143.732	142.782	139.896	88.106	87.286	91.142	82.96400	85.16500	95.37400	111.84000	109.38400	100.38900	172.85500	173.77500	192.43800	175.33500	174.09800	168.90600	172.42700	166.61500	181.85400	203.13000	182.01200	189.34200	234.25100	233.43300	223.74200
75.000	249.057	253.575	233.052	126.270	123.661	123.538	63.011	63.188	66.754	59.20400	60.15600	72.56200	87.91300	86.60500	78.07900	155.49600	156.18800	175.20800	157.74300	157.85500	149.02000	152.45300	151.40700	164.72900	190.24000	168.31800	172.83600	231.35300	235.18100	216.76100
