# Supplementary material for: Synthesis and spectral characterization of 2,2-diphenylethyl glucosinolate and HPLC-based reaction progress curve data for the enzymatic hydrolysis of glucosinolates by Sinapis alba myrosinase
Source: Data Brief. 2016 Nov 28;10:151–81. doi: 10.1016/j.dib.2016.11.086 (PMC5149054; doi:10.1016/j.dib.2016.11.086)
Supplement: Supplementary file 2 — Supplementary material [file mmc2.zip › FIG17_5and8and10.txt]

Time (min)	pH 2	pH 2	pH 2	pH 3	pH 3	pH 3	pH 4	pH 4	pH 4	pH 5	pH 5	pH 5	pH 6	pH 6	pH 6	pH 7.4	pH 7.4	pH 7.4	pH 8	pH 8	pH 8	pH 9	pH 9	pH 9	pH 10	pH 10	pH 10	pH 11	pH 11	pH 11
0.850	249.632	252.755	234.278	256.427	252.566	246.111	255.148	253.005	253.197	238.387	236.177	243.345	253.87700	244.30400	239.15200	259.028	271.873	261.503	263.154	257.806	263.145	247.048	244.854	263.891	270.571	251.510	253.322	264.420	252.809	255.178
15.667	252.145	254.923	235.477	253.922	259.984	253.791	244.659	238.984	238.939	236.121	232.333	241.282	251.90100	243.15900	236.61900	257.278	270.634	260.617	262.553	256.073	266.270	251.799	246.447	267.269	275.805	253.162	261.759	262.168	262.968	260.979
30.500	250.994	253.040	234.740	248.265	265.318	259.359	247.333	243.976	260.286	226.144	225.142	235.781	247.15300	238.09100	232.24100	256.665	268.236	265.680	260.636	253.895	263.627	256.859	241.960	260.917	269.521	252.396	259.458	262.943	258.409	255.103
45.333	250.314	252.087	234.737	245.022	240.707	222.272	241.519	240.314	242.877	223.062	217.156	250.933	243.04000	236.12200	229.09800	253.726	263.784	268.199	265.959	252.101	261.367	244.642	239.082	259.396	283.550	246.425	265.081	258.719	249.464	253.271
60.167	250.305	254.104	233.266	240.867	234.921	228.061	239.280	235.496	236.194	213.428	211.305	249.720	240.44500	230.52300	223.36600	251.672	262.307	270.615	255.463	247.114	261.606	249.294	239.720	255.628	275.895	243.689	261.859	255.881	259.247	253.654
75.000	249.057	253.575	233.052	237.771	246.747	256.373	229.892	229.753	236.094	209.446	204.514	247.431	235.81200	226.28600	220.01400	248.749	258.910	264.859	254.084	246.276	258.180	240.975	237.462	256.552	265.429	241.372	263.072	254.334	262.707	245.695
