# Supplementary material for: Synthesis and spectral characterization of 2,2-diphenylethyl glucosinolate and HPLC-based reaction progress curve data for the enzymatic hydrolysis of glucosinolates by Sinapis alba myrosinase
Source: Data Brief. 2016 Nov 28;10:151–81. doi: 10.1016/j.dib.2016.11.086 (PMC5149054; doi:10.1016/j.dib.2016.11.086)
Supplement: Supplementary file 2 — Supplementary material [file mmc2.zip › FIG17_8.txt]

Time (min)	pH 2	pH 2	pH 2	pH 3	pH 3	pH 3	pH 4	pH 4	pH 4	pH 5	pH 5	pH 5	pH 6	pH 6	pH 6	pH 7.4	pH 7.4	pH 7.4	pH 8	pH 8	pH 8	pH 9	pH 9	pH 9	pH 10	pH 10	pH 10	pH 11	pH 11	pH 11
0.850	0.000	0.000	0.000	0.000	0.000	0.000	0.000	0.000	0.000	0.000	0.000	0.000	0.000	0.000	0.000	0.000	0.000	0.000	0.000	0.000	0.000	0.000	0.000	0.000	0.000	0.000	0.000	0.000	0.000	0.000
15.667	0.000	0.000	0.000	9.962	10.037	17.055	41.047	38.404	37.177	41.950	41.213	42.851	42.053	39.116	39.361	21.918	26.610	21.745	23.950	21.608	29.480	25.975	22.708	24.917	24.838	20.409	28.521	10.715	14.252	17.857
30.500	0.000	0.000	0.000	18.007	16.739	19.790	71.023	68.387	66.454	76.075	76.555	77.835	74.929	70.000	72.219	45.479	48.908	41.844	45.299	40.705	52.355	42.394	39.933	42.116	33.001	37.575	42.898	17.770	17.598	19.431
45.333	0.000	0.000	0.000	23.006	22.577	20.652	94.094	93.220	88.776	106.828	102.865	109.161	104.126	98.694	100.885	62.137	68.716	59.216	64.360	58.085	72.028	57.408	55.964	59.587	62.867	49.029	59.749	20.571	21.750	23.858
60.167	0.000	0.000	0.000	27.447	26.633	25.834	114.016	109.394	105.599	130.464	126.140	137.271	128.605	121.139	122.977	78.817	88.532	78.177	80.128	73.016	92.700	76.867	73.105	73.774	72.765	61.677	72.517	21.630	25.814	29.912
75.000	0.000	0.000	0.000	30.771	29.961	29.852	126.023	124.003	119.538	150.242	144.358	154.062	147.899	139.681	141.935	93.253	102.722	89.651	96.341	88.421	109.160	88.522	86.055	91.823	75.189	73.054	90.236	22.981	27.526	28.934
