# Supplementary material for: Synthesis and spectral characterization of 2,2-diphenylethyl glucosinolate and HPLC-based reaction progress curve data for the enzymatic hydrolysis of glucosinolates by Sinapis alba myrosinase
Source: Data Brief. 2016 Nov 28;10:151–81. doi: 10.1016/j.dib.2016.11.086 (PMC5149054; doi:10.1016/j.dib.2016.11.086)
Supplement: Supplementary file 2 — Supplementary material [file mmc2.zip › FIG18_10.txt]

Time (min)	pH 2	pH 2	pH 2	pH 3	pH 3	pH 3	pH 4	pH 4	pH 4	pH 5	pH 5	pH 5	pH 6	pH 6	pH 6	pH 7.4	pH 7.4	pH 7.4	pH 8	pH 8	pH 8	pH 9	pH 9	pH 9	pH 10	pH 10	pH 10	pH 11	pH 11	pH 11
0.850	0.0000	0.0000	0.0000	0.0000	6.4950	0.0000	0.0000	0.0000	0.0000
15.667	0.0000	0.0000	0.0000	0.0000	28.7920	39.4220	0.0000	0.0000	0.0000
30.500	0.0000	0.0000	0.0000	37.9260	35.7930	32.0990	0.0000	0.0000	41.8860
45.333	0.0000	0.0000	0.0000	55.1860	32.1620	34.3770	32.9800	28.4070	38.0360
60.167	0.0000	0.0000	0.0000	67.0680	45.8180	49.7120	40.2810	37.7830	41.5920
75.000	0.0000	0.0000	0.0000	79.9900	45.5730	54.3290	43.9120	41.4710	50.0860
