# Supplementary material for: Synthesis and spectral characterization of 2,2-diphenylethyl glucosinolate and HPLC-based reaction progress curve data for the enzymatic hydrolysis of glucosinolates by Sinapis alba myrosinase
Source: Data Brief. 2016 Nov 28;10:151–81. doi: 10.1016/j.dib.2016.11.086 (PMC5149054; doi:10.1016/j.dib.2016.11.086)
Supplement: Supplementary file 2 — Supplementary material [file mmc2.zip › FIG18_5.txt]

Time (min)	pH 2	pH 2	pH 2	pH 3	pH 3	pH 3	pH 4	pH 4	pH 4	pH 5	pH 5	pH 5	pH 6	pH 6	pH 6	pH 7.4	pH 7.4	pH 7.4	pH 8	pH 8	pH 8	pH 9	pH 9	pH 9	pH 10	pH 10	pH 10	pH 11	pH 11	pH 11
0.850	245.124	249.450	230.173	251.874	253.215	243.720	250.963	248.787	249.381	235.22000	231.84300	243.76600	250.82600	240.17300	235.52400	254.46300	269.05200	258.05200	259.14400	265.63100	265.02100	253.27200	241.42200	259.79300	267.31500	250.02200	246.54500	259.13200	249.19400	250.86200
15.667	246.066	251.307	231.572	218.764	218.104	208.909	198.343	197.478	198.733	188.91800	187.33100	194.69700	207.91200	201.38600	193.80900	230.87900	241.75200	236.56400	235.75800	249.08000	238.06100	230.01300	220.35500	238.39400	250.14000	232.46000	231.92800	246.86600	247.14700	239.76100
30.500	245.876	249.768	230.461	188.691	185.796	180.519	151.609	151.609	154.645	145.89200	145.39900	165.23300	169.94900	165.53100	157.02500	208.19200	216.64300	221.47600	212.25800	209.00600	211.70600	211.76200	199.07900	215.87700	234.65500	215.00300	218.27400	240.69100	240.56100	232.91000
45.333	245.813	248.868	230.376	163.062	160.714	158.071	114.128	115.100	118.459	111.26900	111.16600	122.96300	137.65900	135.02200	126.41200	188.79300	192.86700	207.66300	192.19700	187.82200	184.62200	185.95300	180.55200	196.21300	218.76500	203.66500	203.49600	234.72000	226.66900	226.93600
60.167	245.935	250.062	231.937	140.963	139.023	136.902	85.088	85.585	89.504	81.25400	82.64200	93.60700	111.28600	107.81800	97.93700	169.85600	171.87700	192.55800	173.34200	172.22200	169.84400	166.13600	164.15200	178.82500	202.40000	184.51200	187.24400	231.80900	233.28900	221.77600
75.000	244.949	249.940	231.769	121.846	119.594	118.763	60.816	61.376	65.452	57.17200	59.52200	68.57500	87.29200	85.25000	75.91100	153.75200	153.06400	176.63100	156.00400	156.28500	151.21900	149.56600	149.19100	162.60500	190.30900	170.74100	172.91300	229.19100	228.76400	214.66200
