# Supplementary material for: Synthesis and spectral characterization of 2,2-diphenylethyl glucosinolate and HPLC-based reaction progress curve data for the enzymatic hydrolysis of glucosinolates by Sinapis alba myrosinase
Source: Data Brief. 2016 Nov 28;10:151–81. doi: 10.1016/j.dib.2016.11.086 (PMC5149054; doi:10.1016/j.dib.2016.11.086)
Supplement: Supplementary file 2 — Supplementary material [file mmc2.zip › FIG18_5and8and10.txt]

Time (min)	pH 2	pH 2	pH 2	pH 3	pH 3	pH 3	pH 4	pH 4	pH 4	pH 5	pH 5	pH 5	pH 6	pH 6	pH 6	pH 7.4	pH 7.4	pH 7.4	pH 8	pH 8	pH 8	pH 9	pH 9	pH 9	pH 10	pH 10	pH 10	pH 11	pH 11	pH 11
0.850	245.124	249.450	230.173	251.874	260.637	243.720	250.963	248.787	249.381	235.220	231.843	247.659	250.82600	240.17300	235.52400	254.463	269.052	258.052	259.144	267.429	270.326	253.272	241.422	259.793	267.315	255.309	246.545	259.132	249.194	250.862
15.667	246.066	251.307	231.572	228.525	258.723	254.912	238.557	235.451	235.655	230.379	227.997	239.686	249.53000	240.10600	232.97700	252.911	267.652	258.238	259.116	270.906	271.339	260.335	241.614	262.073	273.626	253.488	256.692	257.406	260.208	255.212
30.500	245.876	249.768	230.461	244.094	240.970	229.505	221.671	219.130	262.756	221.429	221.232	245.576	244.39600	234.72000	228.59100	253.095	265.733	262.581	256.849	250.850	269.193	256.355	238.718	257.538	275.672	253.903	256.982	257.817	257.220	251.591
45.333	245.813	248.868	230.376	240.886	214.985	213.800	240.259	235.229	244.554	216.953	213.489	229.973	241.05000	231.84300	225.70400	250.550	261.619	266.571	254.705	249.121	254.172	244.280	236.129	255.203	269.033	256.469	255.418	254.839	247.289	250.028
60.167	245.935	250.062	231.937	235.154	213.582	211.927	237.952	231.719	235.965	210.489	207.972	234.088	238.27200	227.02200	219.95600	247.969	259.460	269.122	252.715	247.678	267.945	243.680	235.457	251.698	267.950	246.464	250.352	253.262	258.013	247.194
75.000	244.949	249.940	231.769	232.225	195.406	201.044	229.386	225.471	234.405	205.747	203.269	218.727	233.85200	223.53300	216.70900	246.180	256.515	266.249	253.110	246.133	267.436	242.437	234.140	252.985	264.165	244.657	249.016	252.178	255.486	241.200
