# Supplementary material for: Synthesis and spectral characterization of 2,2-diphenylethyl glucosinolate and HPLC-based reaction progress curve data for the enzymatic hydrolysis of glucosinolates by Sinapis alba myrosinase
Source: Data Brief. 2016 Nov 28;10:151–81. doi: 10.1016/j.dib.2016.11.086 (PMC5149054; doi:10.1016/j.dib.2016.11.086)
Supplement: Supplementary file 2 — Supplementary material [file mmc2.zip › FIG18_8.txt]

Time (min)	pH 2	pH 2	pH 2	pH 3	pH 3	pH 3	pH 4	pH 4	pH 4	pH 5	pH 5	pH 5	pH 6	pH 6	pH 6	pH 7.4	pH 7.4	pH 7.4	pH 8	pH 8	pH 8	pH 9	pH 9	pH 9	pH 10	pH 10	pH 10	pH 11	pH 11	pH 11
0.850	0.000	0.000	0.000	0.000	0.927	0.000	0.000	0.000	0.000	0.000	0.000	3.893	0.000	0.000	0.000	0.000	0.000	0.000	0.000	1.798	5.305	0.000	0.000	0.000	0.000	5.287	0.000	0.000	0.000	0.000
15.667	0.000	0.000	0.000	9.761	11.827	6.581	40.214	37.973	36.922	41.461	40.666	44.989	41.618	38.720	39.168	22.032	25.900	21.674	23.358	21.826	33.278	30.322	21.259	23.679	23.486	21.028	24.764	10.540	13.061	15.451
30.500	0.000	0.000	0.000	17.477	19.381	16.887	70.062	67.521	66.225	75.537	75.833	80.343	74.447	69.189	71.566	44.903	49.090	41.105	44.591	41.844	57.487	44.593	39.639	41.661	41.017	38.900	38.708	17.126	16.659	18.681
45.333	0.000	0.000	0.000	22.638	22.109	21.352	93.151	91.722	88.059	105.684	102.323	107.010	103.391	96.821	99.292	61.757	68.752	58.908	62.508	61.299	69.550	58.327	55.577	58.990	50.268	52.804	51.922	20.119	20.620	23.092
60.167	0.000	0.000	0.000	27.123	28.741	25.313	112.583	108.351	104.869	129.235	125.330	140.481	126.986	119.204	122.019	78.113	87.583	76.564	79.373	75.456	98.101	77.544	71.305	72.873	65.550	61.952	63.108	21.453	24.724	25.418
75.000	0.000	0.000	0.000	30.389	30.239	27.952	124.658	122.624	118.867	148.575	143.747	150.152	146.560	138.283	140.798	92.428	103.451	89.618	97.106	89.848	116.217	92.871	84.949	90.380	73.856	73.916	76.103	22.987	26.722	26.538
