# Supplementary material for: Synthesis and spectral characterization of 2,2-diphenylethyl glucosinolate and HPLC-based reaction progress curve data for the enzymatic hydrolysis of glucosinolates by Sinapis alba myrosinase
Source: Data Brief. 2016 Nov 28;10:151–81. doi: 10.1016/j.dib.2016.11.086 (PMC5149054; doi:10.1016/j.dib.2016.11.086)
Supplement: Supplementary file 2 — Supplementary material [file mmc2.zip › FIG19_11.txt]

Time (min)	pH 2	pH 2	pH 2	pH 3	pH 3	pH 3	pH 4	pH 4	pH 4	pH 5	pH 5	pH 5	pH 6	pH 6	pH 6	pH 7.4	pH 7.4	pH 7.4	pH 8	pH 8	pH 8	pH 9	pH 9	pH 9	pH 10	pH 10	pH 10	pH 11	pH 11	pH 11
0.850	0.0000	0.0000	0.0000	0.0000	0.0000	0.0000	0.0000	0.0000	0.0000
15.667	0.0000	0.0000	0.0000	13.1640	14.7720	13.5380	5.7450	3.3050	11.5500
30.500	0.0000	0.0000	0.0000	23.8070	24.4690	24.2630	8.7860	8.7970	10.5900
45.333	0.0000	0.0000	0.0000	32.5620	33.5110	33.3600	13.8070	9.5440	12.5360
60.167	0.0000	0.0000	0.0000	40.7980	39.2470	41.2550	17.9230	14.6750	15.5640
75.000	0.0000	0.0000	0.0000	47.3690	46.3140	48.1030	22.2680	17.6790	19.9350
