# Supplementary material for: Synthesis and spectral characterization of 2,2-diphenylethyl glucosinolate and HPLC-based reaction progress curve data for the enzymatic hydrolysis of glucosinolates by Sinapis alba myrosinase
Source: Data Brief. 2016 Nov 28;10:151–81. doi: 10.1016/j.dib.2016.11.086 (PMC5149054; doi:10.1016/j.dib.2016.11.086)
Supplement: Supplementary file 2 — Supplementary material [file mmc2.zip › FIG19_6.txt]

Time (min)	pH 2	pH 2	pH 2	pH 3	pH 3	pH 3	pH 4	pH 4	pH 4	pH 5	pH 5	pH 5	pH 6	pH 6	pH 6	pH 7.4	pH 7.4	pH 7.4	pH 8	pH 8	pH 8	pH 9	pH 9	pH 9	pH 10	pH 10	pH 10
0.850	283.50400	257.32400	253.09600	264.50600	265.44200	275.34900	264.74500	253.21600	282.00200	263.42200	260.87000	253.21800	266.80000	256.58100	275.58400	259.41800	262.46800	250.14000	261.44100	277.67400	256.27800	247.56200	257.04400	262.65800	253.70800	256.84900	269.78700
15.667	284.04100	258.15700	254.63000	239.88000	245.94300	249.24600	230.76400	221.44400	252.39300	230.30800	237.66900	220.81500	234.99500	225.88600	245.88900	231.06400	227.48000	219.52000	231.95700	246.92700	221.25000	218.99300	226.73000	235.55300	224.20600	230.19800	245.17400
30.500	283.93300	259.42700	251.27200	218.10900	222.51900	230.69300	197.98800	188.65400	223.39700	198.12900	204.45300	186.91100	202.83000	191.86300	217.34600	199.81100	194.69800	189.48000	203.30500	220.63700	189.84800	189.82100	196.00000	213.44900	196.48700	206.65800	218.28000
45.333	283.21100	256.56700	254.07000	197.83300	201.65300	205.67200	165.14400	156.09600	192.70100	168.14000	176.30200	154.38900	173.74500	164.41800	176.52600	170.86200	163.57800	156.42000	167.65300	193.87200	156.54400	161.26000	169.99700	191.36000	171.64500	182.47900	189.20600
60.167	282.29700	261.37600	256.26300	178.12200	183.82400	188.58200	133.28600	128.49400	164.49000	142.75400	149.02300	125.34800	143.64100	134.47100	153.54600	143.97900	134.44700	133.32700	138.48700	165.68000	127.19900	135.43700	143.57500	169.24400	145.93500	158.74300	163.90800
75.000	284.89800	261.05100	256.77500	165.09700	169.84600	177.46300	107.07200	104.11900	137.10400	108.03500	113.70600	95.91300	118.17700	112.53500	129.01500	119.12900	105.22300	101.12500	112.79400	144.46100	97.32300	111.88500	118.34700	147.60300	125.89000	140.36700	141.43700
