# Supplementary material for: Synthesis and spectral characterization of 2,2-diphenylethyl glucosinolate and HPLC-based reaction progress curve data for the enzymatic hydrolysis of glucosinolates by Sinapis alba myrosinase
Source: Data Brief. 2016 Nov 28;10:151–81. doi: 10.1016/j.dib.2016.11.086 (PMC5149054; doi:10.1016/j.dib.2016.11.086)
Supplement: Supplementary file 2 — Supplementary material [file mmc2.zip › FIG19_6and9and11.txt]

Time (min)	pH 2	pH 2	pH 2	pH 3	pH 3	pH 3	pH 4	pH 4	pH 4	pH 5	pH 5	pH 5	pH 6	pH 6	pH 6	pH 7.4	pH 7.4	pH 7.4	pH 8	pH 8	pH 8	pH 9	pH 9	pH 9	pH 10	pH 10	pH 10
0.850	283.50400	257.32400	253.09600	264.506	265.442	275.349	264.745	253.216	282.002	263.422	260.870	253.218	266.80000	256.58100	275.58400	259.418	262.468	250.140	261.441	277.674	256.278	247.562	257.044	262.658	253.708	256.849	269.787
15.667	284.04100	258.15700	254.63000	264.651	270.884	272.241	266.333	249.242	286.985	265.033	268.202	252.256	263.81200	253.50900	281.93100	252.806	262.365	248.575	267.024	281.994	256.317	245.913	256.567	257.217	251.512	253.567	265.047
30.500	283.93300	259.42700	251.27200	261.282	266.736	271.738	262.747	247.723	283.015	260.821	266.169	248.938	261.04000	245.98700	274.83900	247.050	259.391	247.785	262.676	273.102	256.013	242.519	254.019	255.881	245.337	249.331	261.730
45.333	283.21100	256.56700	254.07000	255.548	259.288	262.393	261.567	239.210	274.282	257.430	263.842	242.963	258.31800	240.85400	258.80400	245.602	254.764	237.296	259.996	271.304	250.277	235.798	249.766	251.788	239.940	243.126	249.251
60.167	282.29700	261.37600	256.26300	250.733	252.015	260.724	258.229	234.700	267.912	255.905	259.913	238.191	252.90900	236.78000	255.10500	236.213	251.300	242.136	251.780	260.347	244.220	230.912	243.483	243.992	229.381	234.453	242.587
75.000	284.89800	261.05100	256.77500	250.207	251.491	260.301	257.016	233.288	264.194	245.846	248.042	230.197	250.60400	237.08800	254.12700	230.231	239.470	225.535	245.095	260.053	234.696	224.792	237.024	236.694	226.283	227.679	230.541
