# Supplementary material for: Synthesis and spectral characterization of 2,2-diphenylethyl glucosinolate and HPLC-based reaction progress curve data for the enzymatic hydrolysis of glucosinolates by Sinapis alba myrosinase
Source: Data Brief. 2016 Nov 28;10:151–81. doi: 10.1016/j.dib.2016.11.086 (PMC5149054; doi:10.1016/j.dib.2016.11.086)
Supplement: Supplementary file 2 — Supplementary material [file mmc2.zip › FIG19_9.txt]

Time (min)	pH 2	pH 2	pH 2	pH 3	pH 3	pH 3	pH 4	pH 4	pH 4	pH 5	pH 5	pH 5	pH 6	pH 6	pH 6	pH 7.4	pH 7.4	pH 7.4	pH 8	pH 8	pH 8	pH 9	pH 9	pH 9	pH 10	pH 10	pH 10
0.850	0.00000	0.00000	0.00000	0.00000	0.00000	0.00000	0.00000	0.00000	0.00000	0.00000	0.00000	0.00000	0.00000	0.00000	0.00000	0.00000	0.00000	0.00000	0.00000	0.00000	0.00000	0.00000	0.00000	0.00000	0.00000	0.00000	0.00000
15.667	0.00000	0.00000	0.00000	11.60700	10.16900	9.45700	29.82400	24.49300	23.04200	34.72500	30.53300	31.44100	28.81700	27.62300	36.04200	21.74200	34.88500	29.05500	35.06700	35.06700	35.06700	26.92000	29.83700	21.66400	27.30600	23.36900	19.87300
30.500	0.00000	0.00000	0.00000	19.36600	19.74800	16.78200	55.97300	50.27200	49.02800	62.69200	61.71600	62.02700	58.21000	54.12400	57.49300	47.23900	64.69300	58.30500	59.37100	52.46500	66.16500	52.69800	58.01900	42.43200	48.85000	42.67300	43.45000
45.333	0.00000	0.00000	0.00000	25.15300	24.12400	23.36100	82.61600	73.57000	69.04500	89.29000	87.54000	88.57400	84.57300	76.43600	82.27800	74.74000	91.18600	80.87600	92.34300	77.43200	93.73300	74.53800	79.76900	60.42800	68.29500	60.64700	60.04500
60.167	0.00000	0.00000	0.00000	31.81300	28.94400	30.88700	107.02000	91.53100	87.85800	113.15100	110.89000	112.84300	109.26800	102.30900	101.55900	92.23400	116.85300	108.80900	113.29300	94.66700	117.02100	95.47500	99.90800	74.74800	83.44600	75.71000	78.67900
75.000	0.00000	0.00000	0.00000	37.74100	35.33100	34.73500	127.67600	111.49000	107.15500	137.81100	134.33600	134.28400	132.42700	124.55300	125.11200	111.10200	134.24700	124.41000	132.30100	115.59200	137.37300	112.90700	118.67700	89.09100	100.39300	87.31200	89.10400
