# Supplementary material for: Synthesis and spectral characterization of 2,2-diphenylethyl glucosinolate and HPLC-based reaction progress curve data for the enzymatic hydrolysis of glucosinolates by Sinapis alba myrosinase
Source: Data Brief. 2016 Nov 28;10:151–81. doi: 10.1016/j.dib.2016.11.086 (PMC5149054; doi:10.1016/j.dib.2016.11.086)
Supplement: Supplementary file 2 — Supplementary material [file mmc2.zip › FIG2.txt]

DIPHET GLUC Injected (nmol)	220 nm	220 nm	220 nm	227 nm	227 nm	227 nm	235 nm	235 nm	235 nm	241 nm	241 nm	241 nm
12.50	9930.0000	10021.60000	10659.70000	7146.35700	7141.99100	7563.92500	3654.21100	3717.20600	3903.93200	2447.26900	2427.73700	2565.90300
8.75	7081.5300	7136.71400	7501.91500	4995.75700	5060.49200	5324.00700	2577.97000	2612.67900	2725.55600	1721.41400	1704.19700	1794.89800
6.25	5039.3340	5105.57400	5400.34600	3595.01300	3678.77000	3897.00800	1839.55700	1877.27100	1976.44900	1216.89900	1214.85300	1273.32200
3.75	3094.2340	3089.07000	3321.84600	2143.02200	2198.03700	2320.50400	1127.08700	1140.63000	1200.40300	733.54400	752.19600	797.91000
2.50	2079.7570	2112.96600	2191.82800	1472.24900	1457.98900	1527.06600	758.19300	762.61100	802.17200	502.21500	500.53800	527.42100
1.25	1080.6490	1043.63500	1103.54100	748.62800	741.48600	775.98000	384.63400	384.59800	412.16500	257.00200	256.07400	271.87900
0.25	222.2420	223.68700	241.18100	152.60800	159.67200	166.24800	81.83600	84.61300	90.66500	55.13800	56.68000	59.56900
