# Supplementary material for: Synthesis and spectral characterization of 2,2-diphenylethyl glucosinolate and HPLC-based reaction progress curve data for the enzymatic hydrolysis of glucosinolates by Sinapis alba myrosinase
Source: Data Brief. 2016 Nov 28;10:151–81. doi: 10.1016/j.dib.2016.11.086 (PMC5149054; doi:10.1016/j.dib.2016.11.086)
Supplement: Supplementary file 2 — Supplementary material [file mmc2.zip › FIG20_6.txt]

Time (min)	pH 2	pH 2	pH 2	pH 3	pH 3	pH 3	pH 4	pH 4	pH 4	pH 5	pH 5	pH 5	pH 6	pH 6	pH 6	pH 7.4	pH 7.4	pH 7.4	pH 8	pH 8	pH 8	pH 9	pH 9	pH 9	pH 10	pH 10	pH 10
0.850	282.64100	258.66000	250.27500	262.54800	263.26800	272.16400	261.66000	250.46200	279.35700	262.00800	267.38000	249.66900	266.54300	252.01700	266.53900	255.77300	261.20100	247.90100	258.98900	274.98400	253.50600	245.42100	257.96400	258.07000	250.58400	251.05300	266.50200
15.667	282.34300	256.76600	251.11200	237.30600	240.62700	247.31200	227.86600	218.22600	250.38700	227.51200	231.50600	216.29400	232.63000	221.48300	236.62600	227.22400	226.49900	217.84700	230.40400	244.58200	221.39300	216.79600	226.14900	235.65300	221.51100	228.39900	241.13600
30.500	282.35900	258.19500	249.45700	215.13700	216.29000	226.50600	194.79300	185.62200	221.40800	195.70100	204.95100	183.50400	199.85600	190.70400	207.91800	197.19500	191.50600	186.87000	201.92700	226.63200	188.48400	187.58100	197.90300	211.28800	193.93100	203.22800	213.91000
45.333	279.88800	256.16300	250.88300	194.78600	199.64700	203.57000	162.60100	154.90600	196.98300	165.57300	171.13000	151.63600	168.50800	163.27600	178.64100	168.21100	160.08600	155.58200	166.16900	190.51500	153.89300	160.42400	166.57100	189.78700	168.31600	180.20900	185.88400
60.167	283.41000	254.19900	251.99200	178.35300	181.70900	185.65700	131.40400	126.55700	163.42400	136.81900	138.95600	121.73000	142.20900	132.87100	152.20600	141.85100	130.51500	129.54000	137.30600	165.02400	125.77900	134.98800	141.04300	174.79900	144.32400	157.09800	162.12500
75.000	282.72600	256.95700	252.45900	162.78700	168.35300	173.15000	104.37400	101.52200	137.36400	109.04900	110.47100	94.10300	116.98500	109.78700	123.82900	117.22900	102.28100	103.26600	109.79900	143.05300	99.07400	110.50500	117.12800	146.58900	123.37800	137.01800	138.99900
