# Supplementary material for: Synthesis and spectral characterization of 2,2-diphenylethyl glucosinolate and HPLC-based reaction progress curve data for the enzymatic hydrolysis of glucosinolates by Sinapis alba myrosinase
Source: Data Brief. 2016 Nov 28;10:151–81. doi: 10.1016/j.dib.2016.11.086 (PMC5149054; doi:10.1016/j.dib.2016.11.086)
Supplement: Supplementary file 2 — Supplementary material [file mmc2.zip › FIG20_6and9and11.txt]

Time (min)	pH 2	pH 2	pH 2	pH 3	pH 3	pH 3	pH 4	pH 4	pH 4	pH 5	pH 5	pH 5	pH 6	pH 6	pH 6	pH 7.4	pH 7.4	pH 7.4	pH 8	pH 8	pH 8	pH 9	pH 9	pH 9	pH 10	pH 10	pH 10
0.850	282.64100	258.66000	250.27500	262.548	263.268	272.164	261.660	250.462	279.357	262.008	267.380	249.669	266.54300	252.01700	266.53900	255.773	261.201	247.901	258.989	274.984	253.506	245.421	257.964	258.070	250.584	251.053	266.502
15.667	282.34300	256.76600	251.11200	261.414	265.549	269.850	263.317	247.461	286.423	260.810	262.425	247.939	262.57400	250.20300	269.31800	251.775	261.510	249.055	265.215	272.939	256.536	244.812	256.487	258.270	249.076	252.410	264.438
30.500	282.35900	258.19500	249.45700	258.465	258.799	268.872	260.462	246.268	281.756	259.108	264.497	245.537	258.99100	245.76400	264.69800	247.403	256.311	247.655	263.809	279.485	253.460	241.127	255.047	255.377	243.145	246.669	259.468
45.333	279.88800	256.16300	250.88300	252.933	257.664	262.563	258.774	240.240	279.489	258.266	257.543	240.324	254.08400	240.95600	260.25700	244.318	253.136	238.994	257.690	269.227	247.076	235.681	245.935	252.912	236.623	242.361	249.677
60.167	283.41000	254.19900	251.99200	251.767	250.510	259.547	255.495	234.722	268.617	254.508	248.777	234.766	254.80300	235.85100	254.37400	238.109	248.558	239.578	250.923	262.273	242.209	231.817	240.759	251.467	228.651	233.018	243.557
75.000	282.72600	256.95700	252.45900	248.339	250.025	258.034	250.991	232.821	269.521	245.818	242.814	228.479	252.95000	234.21500	248.53600	232.300	235.592	230.130	241.802	248.737	235.958	223.771	235.488	237.716	222.371	224.352	232.216
