# Supplementary material for: Synthesis and spectral characterization of 2,2-diphenylethyl glucosinolate and HPLC-based reaction progress curve data for the enzymatic hydrolysis of glucosinolates by Sinapis alba myrosinase
Source: Data Brief. 2016 Nov 28;10:151–81. doi: 10.1016/j.dib.2016.11.086 (PMC5149054; doi:10.1016/j.dib.2016.11.086)
Supplement: Supplementary file 2 — Supplementary material [file mmc2.zip › FIG20_9.txt]

Time (min)	pH 2	pH 2	pH 2	pH 3	pH 3	pH 3	pH 4	pH 4	pH 4	pH 5	pH 5	pH 5	pH 6	pH 6	pH 6	pH 7.4	pH 7.4	pH 7.4	pH 8	pH 8	pH 8	pH 9	pH 9	pH 9	pH 10	pH 10	pH 10
0.850	0.00000	0.00000	0.00000	0.00000	0.00000	0.00000	0.00000	0.00000	0.00000	0.00000	0.00000	0.00000	0.00000	0.00000	0.00000	0.00000	0.00000	0.00000	0.00000	0.00000	0.00000	0.00000	0.00000	0.00000	0.00000	0.00000	0.00000
15.667	0.00000	0.00000	0.00000	10.94400	10.15000	9.00000	29.70600	25.93000	24.48600	33.29800	30.91900	31.64500	29.94400	28.72000	32.69200	24.55100	35.01100	31.20800	34.81100	28.35700	35.14300	28.01600	30.33800	22.61700	27.56500	24.01100	23.30200
30.500	0.00000	0.00000	0.00000	19.52100	18.04000	18.10300	56.88300	51.84900	49.75800	63.40700	59.54600	62.03300	59.13500	55.06000	56.78000	50.20800	64.80500	60.78500	61.88200	52.85300	64.97600	53.54600	57.14400	44.08900	49.21400	43.44100	45.55800
45.333	0.00000	0.00000	0.00000	25.58500	24.50600	25.63300	82.36600	75.79000	69.97000	92.69300	86.41300	88.68800	85.57600	77.68000	81.61600	76.10700	93.05000	83.41200	91.52100	78.71200	93.18300	75.25700	79.36400	63.12500	68.30700	62.15200	63.79300
60.167	0.00000	0.00000	0.00000	32.61600	29.55400	32.63500	106.16800	93.49000	89.62900	117.68900	109.82100	113.03600	112.59400	102.98000	102.16800	96.25800	118.04300	110.03800	113.61700	97.24900	116.43000	96.82900	99.71600	76.66800	84.32700	75.92000	81.43200
75.000	0.00000	0.00000	0.00000	38.18300	35.35800	36.78100	124.34900	113.62000	112.22200	136.76900	132.34300	134.37600	135.96500	124.42800	124.70700	115.07100	133.31100	126.86400	132.00300	105.68400	136.88400	113.26600	118.36000	91.12700	98.99300	87.33400	93.21700
