# Supplementary material for: Synthesis and spectral characterization of 2,2-diphenylethyl glucosinolate and HPLC-based reaction progress curve data for the enzymatic hydrolysis of glucosinolates by Sinapis alba myrosinase
Source: Data Brief. 2016 Nov 28;10:151–81. doi: 10.1016/j.dib.2016.11.086 (PMC5149054; doi:10.1016/j.dib.2016.11.086)
Supplement: Supplementary file 2 — Supplementary material [file mmc2.zip › FIG21_6.txt]

Time (min)	pH 2	pH 2	pH 2	pH 3	pH 3	pH 3	pH 4	pH 4	pH 4	pH 5	pH 5	pH 5	pH 6	pH 6	pH 6	pH 7.4	pH 7.4	pH 7.4	pH 8	pH 8	pH 8	pH 9	pH 9	pH 9	pH 10	pH 10	pH 10
0.850	285.140000	260.004000	252.100000	265.187000	266.463000	274.709000	263.866000	253.019000	280.473000	263.74400	269.19500	251.93100	261.02400	252.80400	266.63800	258.16900	260.61900	251.66500	261.607000	275.261000	255.606000	250.612000	260.469000	258.585000	252.895000	256.290000	269.074000
15.667	284.896000	259.199000	252.666000	239.618000	241.576000	249.701000	229.841000	219.932000	250.677000	229.14500	230.66000	218.44300	231.11500	222.06900	236.49100	229.36600	227.81500	218.44300	232.733000	245.981000	223.477000	220.116000	229.021000	234.335000	223.529000	233.240000	243.552000
30.500	285.557000	259.734000	251.069000	217.771000	219.374000	227.412000	196.047000	187.259000	219.720000	196.73800	204.23900	185.07100	200.60000	191.15100	207.76000	199.06300	192.02600	187.10600	203.162000	218.346000	190.243000	189.278000	196.400000	210.087000	195.726000	206.143000	214.623000
45.333	284.860000	259.934000	252.247000	197.888000	201.532000	205.479000	163.956000	156.155000	191.373000	165.88800	170.05500	152.94800	168.88500	162.84900	178.71800	169.95400	159.54500	156.39400	167.567000	190.262000	155.144000	161.797000	169.100000	188.146000	169.876000	182.397000	187.675000
60.167	283.483000	260.682000	252.947000	179.969000	182.672000	187.374000	132.652000	127.455000	162.316000	136.12600	137.94300	122.77000	139.57200	134.34900	152.49300	143.25500	129.74700	128.64300	138.573000	164.093000	126.757000	136.206000	142.660000	169.644000	145.589000	159.097000	163.428000
75.000	285.430000	260.254000	253.324000	164.314000	168.302000	173.024000	105.402000	102.036000	137.839000	107.82400	109.38600	94.89000	115.41900	109.72800	123.79600	118.45800	101.84700	102.65000	111.637000	140.369000	100.072000	112.913000	118.616000	146.395000	123.645000	139.379000	140.377000
