# Supplementary material for: Synthesis and spectral characterization of 2,2-diphenylethyl glucosinolate and HPLC-based reaction progress curve data for the enzymatic hydrolysis of glucosinolates by Sinapis alba myrosinase
Source: Data Brief. 2016 Nov 28;10:151–81. doi: 10.1016/j.dib.2016.11.086 (PMC5149054; doi:10.1016/j.dib.2016.11.086)
Supplement: Supplementary file 2 — Supplementary material [file mmc2.zip › FIG21_6and9and11.txt]

Time (min)	pH 2	pH 2	pH 2	pH 3	pH 3	pH 3	pH 4	pH 4	pH 4	pH 5	pH 5	pH 5	pH 6	pH 6	pH 6	pH 7.4	pH 7.4	pH 7.4	pH 8	pH 8	pH 8	pH 9	pH 9	pH 9	pH 10	pH 10	pH 10
0.850	285.14000	260.00400	252.10000	265.187	266.463	274.709	263.866	253.019	280.473	263.744	269.195	251.931	261.02400	252.80400	266.63800	258.169	260.619	251.665	261.607	275.261	255.606	250.612000	260.469000	258.585000	252.895	256.290	269.074
15.667	284.89600	259.19900	252.66600	263.182	266.021	272.037	265.386	249.472	286.224	262.091	263.468	250.681	261.37800	251.02600	268.48700	254.872	262.862	249.765	266.741	273.603	258.668	248.486000	259.026000	256.917000	251.199	257.097	267.764
30.500	285.55700	259.73400	251.06900	260.559	262.085	269.846	261.275	248.485	278.641	258.686	266.926	247.172	260.20900	246.26500	264.75600	250.929	257.472	247.137	264.151	271.454	254.968	242.811000	253.589000	253.269000	245.300	250.532	260.622
45.333	284.86000	259.93400	252.24700	256.036	259.770	265.111	260.159	242.089	272.202	256.810	257.767	241.974	254.66000	241.46400	260.41300	247.325	250.134	240.084	256.996	267.609	248.108	238.438000	248.663000	249.854000	238.703	244.637	251.535
60.167	283.48300	260.68200	252.94700	253.811	251.876	261.607	256.698	236.539	266.623	249.370	249.437	236.249	250.58700	237.81300	255.07500	241.098	246.812	238.099	250.984	260.365	243.162	234.061000	243.034000	245.913000	229.587	235.317	243.839
75.000	285.43000	260.25400	253.32400	249.495	249.751	258.613	252.375	234.387	265.851	243.857	243.037	229.707	249.91700	234.68700	248.73100	235.459	235.455	229.397	243.304	261.121	237.030	227.031000	237.678000	237.736000	222.192	227.260	234.914
