# Supplementary material for: Synthesis and spectral characterization of 2,2-diphenylethyl glucosinolate and HPLC-based reaction progress curve data for the enzymatic hydrolysis of glucosinolates by Sinapis alba myrosinase
Source: Data Brief. 2016 Nov 28;10:151–81. doi: 10.1016/j.dib.2016.11.086 (PMC5149054; doi:10.1016/j.dib.2016.11.086)
Supplement: Supplementary file 2 — Supplementary material [file mmc2.zip › FIG21_9.txt]

Time (min)	pH 2	pH 2	pH 2	pH 3	pH 3	pH 3	pH 4	pH 4	pH 4	pH 5	pH 5	pH 5	pH 6	pH 6	pH 6	pH 7.4	pH 7.4	pH 7.4	pH 8	pH 8	pH 8	pH 9	pH 9	pH 9	pH 10	pH 10	pH 10
0.850	0.00000	0.00000	0.00000	0.000000	0.000000	0.000000	0.000000	0.000000	0.000000	0.000000	0.000000	0.000000	0.00000	0.00000	0.00000	0.00000	0.00000	0.00000	0.000000	0.000000	0.000000	0.000000	0.000000	0.000000	0.000000	0.000000	0.000000
15.667	0.00000	0.00000	0.00000	10.400000	9.673000	8.798000	29.800000	26.235000	23.997000	32.946000	32.808000	32.238000	30.26300	28.95700	31.99600	25.50600	35.04700	31.32200	34.008000	27.622000	35.191000	28.370000	30.005000	22.582000	27.670000	23.857000	24.212000
30.500	0.00000	0.00000	0.00000	18.981000	18.242000	18.171000	56.442000	52.429000	48.331000	61.948000	62.687000	62.101000	59.60900	55.11400	56.99600	51.86600	65.44600	60.03100	60.989000	53.108000	64.725000	53.533000	57.189000	43.182000	49.574000	44.389000	45.999000
45.333	0.00000	0.00000	0.00000	25.586000	24.727000	26.272000	82.396000	76.390000	68.293000	90.922000	87.712000	89.026000	85.77500	78.61500	81.69500	77.37100	90.58900	83.69000	89.429000	77.347000	92.964000	76.641000	79.563000	61.708000	68.827000	62.240000	63.860000
60.167	0.00000	0.00000	0.00000	33.044000	29.957000	32.978000	106.123000	94.409000	88.743000	113.244000	111.494000	113.479000	111.01500	103.46400	102.58200	97.84300	117.06500	109.45600	112.411000	96.272000	116.405000	97.855000	100.374000	76.269000	83.998000	76.220000	80.411000
75.000	0.00000	0.00000	0.00000	37.812000	35.135000	37.486000	124.705000	114.672000	108.077000	136.033000	133.651000	134.817000	134.49800	124.95900	124.93500	117.00100	133.60800	126.74700	131.667000	120.752000	136.958000	114.118000	119.062000	91.341000	98.547000	87.881000	94.537000
