# Supplementary material for: Synthesis and spectral characterization of 2,2-diphenylethyl glucosinolate and HPLC-based reaction progress curve data for the enzymatic hydrolysis of glucosinolates by Sinapis alba myrosinase
Source: Data Brief. 2016 Nov 28;10:151–81. doi: 10.1016/j.dib.2016.11.086 (PMC5149054; doi:10.1016/j.dib.2016.11.086)
Supplement: Supplementary file 2 — Supplementary material [file mmc2.zip › FIG22_5.txt]

Time (min)	9.0 °C	9.0 °C	9.0 °C	18.0 °C	18.0 °C	18.0 °C	28.5 °C	28.5 °C	28.5 °C	37 °C	37 °C	37 °C	45 °C	45 °C	45 °C	55 °C	55 °C	55 °C	60 °C	60 °C	60 °C	65 °C	65 °C	65 °C	70 °C	70 °C	70 °C	75 °C	75 °C	75 °C
0.850	241.49800	245.07900	238.14200	243.27400	241.67000	248.96100	256.95000	250.00300	253.51600	247.38800	255.63700	249.65200	247.67500	253.52600	251.47800	246.08000	258.98600	245.46700	244.12500	241.48700	245.56700	249.85000	265.38000	260.42900	249.86100	250.41900	246.67600	246.69000	250.53800	247.33100
15.667	240.30700	243.75400	238.96800	232.96500	241.70300	247.36800	250.73200	241.16500	244.47100	234.68900	243.41700	226.99000	226.87300	228.76700	224.91200	191.92900	193.93200	192.59100	178.32500	175.29400	176.09800	192.84100	183.93900	185.33300	220.31600	221.94300	221.10300	239.54100	243.80000	238.44300
30.500	239.27300	242.95100	240.32900	232.51300	238.58700	243.97000	243.52900	236.66900	235.52100	212.42700	229.37600	214.81300	189.95500	203.03900	193.66700	144.60900	147.26400	148.20800	127.17100	128.24800	130.43100	163.80600	142.91800	147.27900	216.74000	225.19100	218.37400	237.88800	248.39200	236.52600
45.333	238.68700	241.35600	235.72600	232.00500	235.50800	239.35900	237.49300	231.61400	227.77700	200.08800	207.94000	196.82400	175.21800	180.97900	173.46400	111.79100	110.72700	110.83100	93.03200	91.47300	94.37600	146.09200	123.64200	123.80900	215.37500	229.01400	213.64500	234.69300	249.71500	237.26500
60.167	237.37600	240.26700	234.95700	227.48500	233.97200	236.79500	234.40400	228.33400	225.35100	188.32700	196.12200	185.34300	149.23600	155.60500	148.06900	81.42600	80.09300	86.03600	70.41900	66.41600	73.03000	131.69500	110.29000	108.40600	215.69800	226.57600	211.18000	232.46300	249.69000	235.67400
75.000	238.31600	239.24300	233.94400	225.91600	230.63800	235.65100	227.00700	221.86300	215.57800	175.38700	180.27700	172.25600	131.72800	135.74100	123.34000	60.69900	58.41900	71.37600	53.26600	50.82800	56.23100	126.25400	102.82600	95.67100	216.12300	222.44200	211.42300	234.22400	250.03500	236.53500
