# Supplementary material for: Synthesis and spectral characterization of 2,2-diphenylethyl glucosinolate and HPLC-based reaction progress curve data for the enzymatic hydrolysis of glucosinolates by Sinapis alba myrosinase
Source: Data Brief. 2016 Nov 28;10:151–81. doi: 10.1016/j.dib.2016.11.086 (PMC5149054; doi:10.1016/j.dib.2016.11.086)
Supplement: Supplementary file 2 — Supplementary material [file mmc2.zip › FIG22_5and8.txt]

Time (min)	9.0 °C	9.0 °C	9.0 °C	18.0 °C	18.0 °C	18.0 °C	28.5 °C	28.5 °C	28.5 °C	37 °C	37 °C	37 °C	45 °C	45 °C	45 °C	55 °C	55 °C	55 °C	60 °C	60 °C	60 °C	65 °C	65 °C	65 °C	70 °C	70 °C	70 °C	75 °C	75 °C	75 °C
0.850	241.498	245.079	238.142	243.274	241.670	248.961	256.950	250.003	253.516	247.388	255.637	249.652	247.67500	253.52600	251.47800	246.080	258.986	247.700	244.125	244.452	245.567	249.850	265.380	260.429	252.704	253.031	246.676	246.690	250.538	247.331
15.667	246.274	245.079	242.243	234.889	244.177	249.421	256.844	246.097	250.649	251.325	258.871	243.088	251.92300	254.94000	253.64000	242.271	247.546	236.256	239.186	235.480	228.152	240.476	249.525	247.981	242.910	240.780	243.401	246.116	253.987	247.861
30.500	246.497	245.233	245.234	235.974	242.691	248.173	254.830	245.835	247.223	244.339	259.140	246.361	232.96700	248.39400	241.47400	227.983	234.373	224.243	223.344	226.100	217.056	233.485	234.012	232.028	239.090	241.427	238.338	243.921	256.984	244.748
45.333	247.975	244.565	242.363	237.119	242.074	244.462	254.028	244.726	244.877	246.352	251.163	240.811	233.45200	246.92700	236.52700	218.355	222.153	206.740	198.371	210.217	199.694	225.052	230.988	223.504	234.513	244.084	231.496	240.115	257.751	244.199
60.167	246.241	244.427	243.289	233.865	242.672	242.349	255.500	245.877	247.214	249.034	251.431	241.943	216.31700	234.56900	222.99800	202.446	209.879	184.636	189.114	193.936	179.146	217.327	218.101	216.138	233.507	239.860	227.606	237.358	256.883	242.038
75.000	247.419	244.374	243.583	233.593	240.879	242.340	252.951	243.946	242.430	248.400	246.836	239.706	210.65700	224.08700	205.26500	191.219	203.432	164.897	162.972	185.774	173.509	212.925	212.183	200.945	232.786	234.734	226.829	238.511	256.627	242.034
