# Supplementary material for: Synthesis and spectral characterization of 2,2-diphenylethyl glucosinolate and HPLC-based reaction progress curve data for the enzymatic hydrolysis of glucosinolates by Sinapis alba myrosinase
Source: Data Brief. 2016 Nov 28;10:151–81. doi: 10.1016/j.dib.2016.11.086 (PMC5149054; doi:10.1016/j.dib.2016.11.086)
Supplement: Supplementary file 2 — Supplementary material [file mmc2.zip › FIG22_8.txt]

Time (min)	9.0 °C	9.0 °C	9.0 °C	18.0 °C	18.0 °C	18.0 °C	28.5 °C	28.5 °C	28.5 °C	37 °C	37 °C	37 °C	45 °C	45 °C	45 °C	55 °C	55 °C	55 °C	60 °C	60 °C	60 °C	65 °C	65 °C	65 °C	70 °C	70 °C	70 °C	75 °C	75 °C	75 °C
0.850	0.00000	0.00000	0.00000	0.00000	0.00000	0.00000	0.00000	0.00000	0.00000	0.000	0.000	0.000	0.00000	0.00000	0.00000	0.000	0.000	2.233	0.00000	2.96500	0.00000	0.000	0.000	0.000	2.843	2.612	0.000	0.00000	0.00000	0.00000
15.667	5.96700	1.32500	3.27500	1.92400	2.47400	2.05300	6.11200	4.93200	6.17800	16.636	15.454	16.098	25.05000	26.17300	28.72800	50.342	53.614	43.665	60.86100	60.18600	52.05400	47.635	65.586	62.648	22.594	18.837	22.298	6.57500	10.18700	9.41800
30.500	7.22400	2.28200	4.90500	3.46100	4.10400	4.20300	11.30100	9.16600	11.70200	31.912	29.764	31.548	43.01200	45.35500	47.80700	83.374	87.109	76.035	96.17300	97.85200	86.62500	69.679	91.094	84.749	22.350	16.236	19.964	6.03300	8.59200	8.22200
45.333	9.28800	3.20900	6.63700	5.11400	6.56600	5.10300	16.53500	13.11200	17.10000	46.264	43.223	43.987	58.23400	65.94800	63.06300	106.564	111.426	95.909	105.33900	118.74400	105.31800	78.960	107.346	99.695	19.138	15.070	17.851	5.42200	8.03600	6.93400
60.167	8.86500	4.16000	8.33200	6.38000	8.70000	5.55400	21.09600	17.54300	21.86300	60.707	55.309	56.600	67.08100	78.96400	74.92900	121.020	129.786	98.600	118.69500	127.52000	106.11600	85.632	107.811	107.732	17.809	13.284	16.426	4.89500	7.19300	6.36400
75.000	9.10300	5.13100	9.63900	7.67700	10.24100	6.68900	25.94400	22.08300	26.85200	73.013	66.559	67.450	78.92900	88.34600	81.92500	130.520	145.013	93.521	109.70600	134.94600	117.27800	86.671	109.357	105.274	16.663	12.292	15.406	4.28700	6.59200	5.49900
