# Supplementary material for: Synthesis and spectral characterization of 2,2-diphenylethyl glucosinolate and HPLC-based reaction progress curve data for the enzymatic hydrolysis of glucosinolates by Sinapis alba myrosinase
Source: Data Brief. 2016 Nov 28;10:151–81. doi: 10.1016/j.dib.2016.11.086 (PMC5149054; doi:10.1016/j.dib.2016.11.086)
Supplement: Supplementary file 2 — Supplementary material [file mmc2.zip › FIG23_5.txt]

Time (min)	9.0 °C	9.0 °C	9.0 °C	18.0 °C	18.0 °C	18.0 °C	28.5 °C	28.5 °C	28.5 °C	37 °C	37 °C	37 °C	45 °C	45 °C	45 °C	55 °C	55 °C	55 °C	60 °C	60 °C	60 °C	65 °C	65 °C	65 °C	70 °C	70 °C	70 °C	75 °C	75 °C	75 °C
0.850	235.20000	241.11100	236.66000	233.06600	239.46300	247.73700	254.59100	250.11300	252.27100	244.57300	253.75300	243.65100	250.74500	248.19200	249.57600	245.27600	255.59000	242.30000	245.99700	243.11700	240.96200	249.33600		259.28900	244.71900	246.72600	242.29500	243.82200	255.09900	238.70300
15.667	236.44100	240.04500	238.19300	231.77400	237.62600	245.77100	246.33600	241.42400	243.24800	235.10000	245.25300	226.75100	225.13100	226.30100	222.31400	188.77400	196.81300	191.27400	177.49300	172.28900	182.01500	193.45600	188.61100	183.75200	210.65500	228.07500	217.84500	237.81100	244.35100	230.40200
30.500	233.98200	239.17200	236.18500	230.93400	235.12900	244.02200	240.45200	236.07700	230.56500	211.80800	224.51300	211.04200	191.95900	201.92200	191.93300	142.68500	146.70000	144.87300	124.71900	125.58900	132.96900	164.48100	143.33800	145.36600	210.97200	229.35100	215.69400	238.97700	248.51100	230.92600
45.333	235.26300	237.70200	231.40600	230.56100	233.50000	238.80200	235.43500	229.55800	229.91200	193.69300	208.69300	193.73000	173.59700	175.51600	170.35000	108.37600	109.16200	109.31400	89.66400	90.74600	100.39900	145.80800	119.97900	121.46100	214.02900	224.86500	213.31300	237.91200	245.55600	230.98700
60.167	234.34700	236.51400	233.04700	228.89400	233.12400	235.36500	229.56800	226.84700	220.70100	183.31900	191.80600	186.09100	148.85900	154.39000	145.59500	79.74000	78.12200	87.02500	68.78700	65.93800	75.18300	132.81500	110.92300	103.84800	213.98000	224.53500	207.48500	230.98600	247.69200	232.82800
75.000	234.97100	236.30500	233.05000	227.60700	228.27900	232.96700	224.07100	218.27500	213.67300	171.13400	180.48600	170.37700	132.22800	133.23400	123.72600	60.87200	57.71500	67.15500	51.96900	49.46100	57.33000	121.38400	99.44000	94.01000	213.81400	218.61400	208.94900	232.96600	246.10900	234.93000
