# Supplementary material for: Synthesis and spectral characterization of 2,2-diphenylethyl glucosinolate and HPLC-based reaction progress curve data for the enzymatic hydrolysis of glucosinolates by Sinapis alba myrosinase
Source: Data Brief. 2016 Nov 28;10:151–81. doi: 10.1016/j.dib.2016.11.086 (PMC5149054; doi:10.1016/j.dib.2016.11.086)
Supplement: Supplementary file 2 — Supplementary material [file mmc2.zip › FIG23_5and8.txt]

Time (min)	9.0 °C	9.0 °C	9.0 °C	18.0 °C	18.0 °C	18.0 °C	28.5 °C	28.5 °C	28.5 °C	37 °C	37 °C	37 °C	45 °C	45 °C	45 °C	55 °C	55 °C	55 °C	60 °C	60 °C	60 °C	65 °C	65 °C	65 °C	70 °C	70 °C	70 °C	75 °C	75 °C	75 °C
0.850	235.20000	241.11100	236.66000	233.066	239.463	247.737	254.591	250.113	252.271	244.573	253.753	243.651	250.74500	248.19200	249.57600	245.276	255.590	244.114	245.997	245.859	240.962	249.336	271.972	259.289	247.683	249.296	242.295	243.822	255.099	238.703
15.667	236.44100	240.04500	240.08500	233.744	240.210	248.493	252.287	246.571	249.576	252.368	261.711	243.330	250.66100	252.50300	250.09700	238.881	252.007	235.099	237.562	234.137	234.322	240.666	255.276	247.080	232.077	247.411	240.064	244.795	253.979	239.888
30.500	236.69600	241.37900	238.76700	234.264	239.473	248.155	251.816	245.596	242.639	244.592	254.580	242.635	234.38400	247.59900	239.89700	226.243	233.723	221.984	219.925	225.279	219.975	235.483	236.555	230.807	231.418	245.718	235.638	245.279	257.396	238.992
45.333	238.82000	240.92500	235.93200	235.470	240.434	244.059	251.887	242.914	247.533	239.407	251.853	238.265	232.34200	240.56900	233.25200	216.480	220.016	206.623	197.087	209.837	207.226	226.633	229.355	221.955	233.109	240.150	231.940	243.542	253.346	238.149
60.167	238.02600	240.73400	238.77900	235.387	242.499	240.584	250.521	244.513	243.003	245.956	247.723	243.561	216.09800	233.88000	221.06800	200.992	208.686	187.101	188.427	198.010	183.128	221.447	221.183	214.784	231.557	238.010	223.826	236.235	254.426	239.032
75.000	239.65900	241.41600	240.13100	235.354	238.706	239.326	249.925	240.350	241.272	244.618	248.173	238.068	210.94600	223.86000	206.13200	192.449	203.619	161.664	160.976	188.163	174.474	210.222	212.223	202.694	230.524	231.214	224.375	237.485	252.569	240.774
