# Supplementary material for: Synthesis and spectral characterization of 2,2-diphenylethyl glucosinolate and HPLC-based reaction progress curve data for the enzymatic hydrolysis of glucosinolates by Sinapis alba myrosinase
Source: Data Brief. 2016 Nov 28;10:151–81. doi: 10.1016/j.dib.2016.11.086 (PMC5149054; doi:10.1016/j.dib.2016.11.086)
Supplement: Supplementary file 2 — Supplementary material [file mmc2.zip › FIG23_8.txt]

Time (min)	9.0 °C	9.0 °C	9.0 °C	18.0 °C	18.0 °C	18.0 °C	28.5 °C	28.5 °C	28.5 °C	37 °C	37 °C	37 °C	45 °C	45 °C	45 °C	55 °C	55 °C	55 °C	60 °C	60 °C	60 °C	65 °C	65 °C	65 °C	70 °C	70 °C	70 °C	75 °C	75 °C	75 °C
0.850	0.00000	0.00000	0.00000	0.00000	0.00000	0.00000	0.00000	0.00000	0.00000	0.000	0.000	0.000	0.00000	0.00000	0.00000	0.000	0.000	1.814	0.000	2.742	0.000	0.000	0.000	0.000	2.964	2.570	0.000	0.000	0.000	0.000
15.667	0.00000	0.00000	1.89200	1.97000	2.58400	2.72200	5.95100	5.14700	6.32800	17.268	16.458	16.579	25.53000	26.20200	27.78300	50.107	55.194	43.825	60.069	61.848	52.307	47.210	66.665	63.328	21.422	19.336	22.219	6.984	9.628	9.486
30.500	2.71400	2.20700	2.58200	3.33000	4.34400	4.13300	11.36400	9.51900	12.07400	32.784	30.067	31.593	42.42500	45.67700	47.96400	83.558	87.023	77.111	95.206	99.690	87.006	71.002	93.217	85.441	20.446	16.367	19.944	6.302	8.885	8.066
45.333	3.55700	3.22300	4.52600	4.90900	6.93400	5.25700	16.45200	13.35600	17.62100	45.714	43.160	44.535	58.74500	65.05300	62.90200	108.104	110.854	97.309	107.423	119.091	106.827	80.825	109.376	100.494	19.080	15.285	18.627	5.630	7.790	7.162
60.167	3.67900	4.22000	5.73200	6.49300	9.37500	5.21900	20.95300	17.66600	22.30200	62.637	55.917	57.470	67.23900	79.49000	75.47300	121.252	130.564	100.076	119.640	132.072	107.945	88.632	110.260	110.936	17.577	13.475	16.341	5.249	6.734	6.204
75.000	4.68800	5.11100	7.08100	7.74700	10.42700	6.35900	25.85400	22.07500	27.59900	73.484	67.687	67.691	78.71800	90.62600	82.40600	131.577	145.904	94.509	109.007	138.702	117.144	88.838	112.783	108.684	16.710	12.600	15.426	4.519	6.460	5.844
