# Supplementary material for: Synthesis and spectral characterization of 2,2-diphenylethyl glucosinolate and HPLC-based reaction progress curve data for the enzymatic hydrolysis of glucosinolates by Sinapis alba myrosinase
Source: Data Brief. 2016 Nov 28;10:151–81. doi: 10.1016/j.dib.2016.11.086 (PMC5149054; doi:10.1016/j.dib.2016.11.086)
Supplement: Supplementary file 2 — Supplementary material [file mmc2.zip › FIG24_5.txt]

Time (min)	9.0 °C	9.0 °C	9.0 °C	18.0 °C	18.0 °C	18.0 °C	28.5 °C	28.5 °C	28.5 °C	37 °C	37 °C	37 °C	45 °C	45 °C	45 °C	55 °C	55 °C	55 °C	60 °C	60 °C	60 °C	65 °C	65 °C	65 °C	70 °C	70 °C	70 °C	75 °C	75 °C	75 °C
0.850	228.159000	233.949000	229.252000	230.871000	232.679000	242.068000	245.582000	240.105000	234.296000	242.46500	246.83400	238.15500	242.237000	243.971000	244.990000	237.22100	246.83200	234.63700	235.98800	235.37200	233.19400	239.00500	260.35000	247.55700	237.13300	239.78100	233.08900	238.18500	248.44800	233.93700
15.667	227.315000	232.835000	228.569000	227.886000	230.812000	240.010000	239.794000	235.308000	228.903000	225.33500	235.17700	221.77300	214.964000	220.442000	215.631000	182.41100	188.21100	183.44100	168.69600	166.68600	178.60300	183.51100	179.09100	176.25400	210.32500	219.14100	206.33300	231.45400	238.43600	226.32800
30.500	226.219000	232.078000	227.637000	225.564000	228.450000	238.722000	233.588000	230.093000	222.251000	210.63300	215.93000	205.89200	195.016000	196.156000	185.583000	137.56300	140.84000	135.02600	118.93200	119.87100	132.83700	156.16200	142.60800	137.95800	208.27300	219.50100	206.25600	230.94000	241.05100	224.89200
45.333	225.727000	230.458000	227.058000	225.175000	226.041000	232.979000	228.138000	225.174000	216.541000	194.82200	201.05100	190.62600	170.388000	171.724000	166.514000	104.33700	104.26500	105.59200	86.29900	86.80300	98.57900	137.56300	121.71300	108.31800	206.58200	220.21700	208.35300	228.37200	241.41900	224.78300
60.167	224.414000	229.059000	227.212000	224.840000	225.403000	228.685000	222.433000	220.420000	211.378000	181.50300	187.79400	176.75200	149.731000	146.724000	143.493000	77.87600	76.47300	82.98800	65.00100	64.25200	74.67800	126.37600	107.94400	99.90300	207.28400	219.08800	205.45100	229.20800	240.98000	224.63300
75.000	223.949000	228.094000	225.179000	223.787000	222.079000	228.774000	217.100000	215.871000	204.323000	167.73800	176.91800	163.74300	130.304000	130.710000	121.612000	58.93100	55.95100	63.88100	49.27200	48.10800	58.02100	118.92400	98.71300	89.59200	207.12600	217.72600	207.89400	227.15800	240.24700	224.59100
