# Supplementary material for: Synthesis and spectral characterization of 2,2-diphenylethyl glucosinolate and HPLC-based reaction progress curve data for the enzymatic hydrolysis of glucosinolates by Sinapis alba myrosinase
Source: Data Brief. 2016 Nov 28;10:151–81. doi: 10.1016/j.dib.2016.11.086 (PMC5149054; doi:10.1016/j.dib.2016.11.086)
Supplement: Supplementary file 2 — Supplementary material [file mmc2.zip › FIG24_5and8.txt]

Time (min)	9.0 °C	9.0 °C	9.0 °C	18.0 °C	18.0 °C	18.0 °C	28.5 °C	28.5 °C	28.5 °C	37 °C	37 °C	37 °C	45 °C	45 °C	45 °C	55 °C	55 °C	55 °C	60 °C	60 °C	60 °C	65 °C	65 °C	65 °C	70 °C	70 °C	70 °C	75 °C	75 °C	75 °C
0.850	228.159	233.949	229.252	230.871000	232.679000	242.068000	245.582	240.105	234.296	242.465	246.834	238.155	242.23700	243.97100	244.99000	237.221	246.832	234.637	235.988	235.372	233.194	239.005	260.350	247.557	237.133	239.781	233.089	238.185	248.448	233.937
15.667	227.315	232.835	228.569	227.886000	230.812000	240.010000	245.516	240.875	235.627	242.731	252.653	238.111	241.61800	247.69400	243.21000	231.915	243.199	227.281	227.629	229.248	231.344	230.546	243.807	240.018	231.121	238.573	228.505	239.350	248.457	235.602
30.500	226.219	232.078	227.637	225.564000	228.450000	238.722000	244.665	239.749	234.134	243.659	245.918	237.248	237.88400	241.92300	232.87800	219.529	227.989	212.452	213.079	219.807	219.448	226.629	233.443	224.064	227.386	235.742	227.139	237.701	250.255	233.062
45.333	225.727	230.458	227.058	225.175000	232.613000	239.399000	244.358	238.972	233.615	241.668	244.554	235.175	229.54700	236.88200	228.79600	210.199	214.215	202.324	189.857	205.158	204.504	218.691	231.108	212.386	224.840	235.459	227.319	234.671	248.920	231.560
60.167	224.414	229.059	227.212	231.380000	235.322000	236.618000	242.611	238.504	233.200	244.071	244.530	234.191	217.47500	227.61500	217.28400	196.319	205.723	184.655	185.103	194.562	180.506	216.370	221.748	214.114	224.188	232.891	222.716	235.209	247.323	230.630
75.000	223.949	228.094	225.179	231.674000	232.054000	235.016000	242.278	237.706	230.946	242.606	243.987	231.834	209.25400	221.22100	202.65600	189.742	200.581	159.681	159.324	185.195	172.888	208.877	212.703	201.534	222.644	230.505	222.949	227.158	246.870	230.504
