# Supplementary material for: Synthesis and spectral characterization of 2,2-diphenylethyl glucosinolate and HPLC-based reaction progress curve data for the enzymatic hydrolysis of glucosinolates by Sinapis alba myrosinase
Source: Data Brief. 2016 Nov 28;10:151–81. doi: 10.1016/j.dib.2016.11.086 (PMC5149054; doi:10.1016/j.dib.2016.11.086)
Supplement: Supplementary file 2 — Supplementary material [file mmc2.zip › FIG24_8.txt]

Time (min)	9.0 °C	9.0 °C	9.0 °C	18.0 °C	18.0 °C	18.0 °C	28.5 °C	28.5 °C	28.5 °C	37 °C	37 °C	37 °C	45 °C	45 °C	45 °C	55 °C	55 °C	55 °C	60 °C	60 °C	60 °C	65 °C	65 °C	65 °C	70 °C	70 °C	70 °C	75 °C	75 °C	75 °C
0.850	0.000000	0.000000	0.000000	0.000000	0.000000	0.000000	0.000000	0.000000	0.000000	0.000	0.000	0.000	0.000000	0.000000	0.000000	0.000	0.000	0.000	0.000	0.000000	0.000	0.000	0.000000	0.000	0.000	0.000	0.000	0.000	0.000000	0.000
15.667	0.000000	0.000000	0.000000	0.000000	0.000000	0.000000	5.722000	5.567000	6.724000	17.396	17.476	16.338	26.654000	27.252000	27.579000	49.504	54.988	43.840	58.933	62.562000	52.741	47.035	64.716000	63.764	20.796	19.432	22.172	7.896	10.021000	9.274
30.500	0.000000	0.000000	0.000000	0.000000	0.000000	0.000000	11.077000	9.656000	11.883000	33.026	29.988	31.356	42.868000	45.767000	47.295000	81.966	87.149	77.426	94.147	99.936000	86.611	70.467	90.835000	86.106	19.113	16.241	20.883	6.761	9.204001	8.170
45.333	0.000000	0.000000	0.000000	0.000000	6.572000	6.420000	16.220000	13.798000	17.074000	46.846	43.503	44.549	59.159000	65.158000	62.282000	105.862	109.950	96.732	103.558	118.355000	105.925	81.128	109.395000	104.068	18.258	15.242	18.966	6.299	7.501000	6.777
60.167	0.000000	0.000000	0.000000	6.540000	9.919000	7.933000	20.178000	18.084000	21.822000	62.568	56.736	57.439	67.744000	80.891000	73.791000	118.443	129.250	101.667	120.102	130.310000	105.828	89.994	113.804000	114.211	16.904	13.803	17.265	6.001	6.343000	5.997
75.000	0.000000	0.000000	0.000000	7.887000	9.975000	6.242000	25.178000	21.835000	26.623000	74.868	67.069	68.091	78.950000	90.511000	81.044000	130.811	144.630	95.800	110.052	137.087000	114.867	89.953	113.990000	111.942	15.518	12.779	15.055	0.000	6.623000	5.913
