# Supplementary material for: Synthesis and spectral characterization of 2,2-diphenylethyl glucosinolate and HPLC-based reaction progress curve data for the enzymatic hydrolysis of glucosinolates by Sinapis alba myrosinase
Source: Data Brief. 2016 Nov 28;10:151–81. doi: 10.1016/j.dib.2016.11.086 (PMC5149054; doi:10.1016/j.dib.2016.11.086)
Supplement: Supplementary file 2 — Supplementary material [file mmc2.zip › FIG25_5.txt]

Time (min)	9.0 °C	9.0 °C	9.0 °C	18.0 °C	18.0 °C	18.0 °C	28.5 °C	28.5 °C	28.5 °C	37 °C	37 °C	37 °C	45 °C	45 °C	45 °C	55 °C	55 °C	55 °C	60 °C	60 °C	60 °C	65 °C	65 °C	65 °C	70 °C	70 °C	70 °C	75 °C	75 °C	75 °C
0.850	222.47800	228.64200	223.74300	224.48600	228.89700	238.19800	241.67000	235.24800	233.50500	235.72200	245.97600	235.97100	238.71900	240.56100	240.02700	233.10700	243.10600	230.68800	231.48300	235.62700	229.13800	235.79100	256.86400	243.26700	232.93900	235.62700	229.01400	234.34000	242.72000	229.57100
15.667	222.09000	228.75600	224.24700	223.11700	226.93500	234.73600	236.18900	231.76400	228.32300	229.13700	233.27000	219.82000	211.86500	217.50200	212.06900	178.98600	185.28300	180.83300	165.53300	163.37800	176.60400	180.09500	177.13900	173.24000	204.93300	215.32100	203.50500	228.07600	238.27200	222.21900
30.500	221.13300	227.97600	224.51800	223.51700	224.05400	233.49400	230.02700	226.68500	224.13600	205.23000	214.23000	204.78900	190.57400	193.22900	182.85400	135.52100	138.96900	136.26800	119.81300	117.85400	130.87100	156.56300	138.93300	135.83900	202.44700	216.58400	202.53600	226.40300	236.74500	220.85400
45.333	220.55900	226.37000	223.35500	224.59300	221.47800	231.03900	223.17200	220.52700	216.46200	184.67400	198.26400	186.88900	167.31700	167.98300	164.84000	102.77500	102.89200	103.88300	87.23400	85.40100	98.03900	137.69900	118.36600	106.65900	203.06100	217.09000	202.08400	226.36500	235.59200	221.54000
60.167	219.34700	223.78200	222.67500	221.51300	221.86000	226.52800	217.98300	215.87900	210.76300	176.03700	188.28600	174.92000	146.72400	143.55600	142.20900	76.90200	75.65900	81.84400	63.50500	63.42600	74.47000	130.42300	106.59000	97.25900	203.97600	216.29400	201.91500	226.24600	235.45500	220.98500
75.000	218.93900	224.08100	221.43600	219.13200	218.48600	224.04300	213.83000	212.78600	204.07600	163.69400	175.50300	162.09400	127.92700	128.96200	120.23100	58.44600	54.94700	62.72700	48.32100	47.75300	57.79700	115.75000	96.80200	88.05200	203.77300	214.80900	202.90800	225.61100	238.92400	221.13200
