# Supplementary material for: Synthesis and spectral characterization of 2,2-diphenylethyl glucosinolate and HPLC-based reaction progress curve data for the enzymatic hydrolysis of glucosinolates by Sinapis alba myrosinase
Source: Data Brief. 2016 Nov 28;10:151–81. doi: 10.1016/j.dib.2016.11.086 (PMC5149054; doi:10.1016/j.dib.2016.11.086)
Supplement: Supplementary file 2 — Supplementary material [file mmc2.zip › FIG25_5and8.txt]

Time (min)	9.0 °C	9.0 °C	9.0 °C	18.0 °C	18.0 °C	18.0 °C	28.5 °C	28.5 °C	28.5 °C	37 °C	37 °C	37 °C	45 °C	45 °C	45 °C	55 °C	55 °C	55 °C	60 °C	60 °C	60 °C	65 °C	65 °C	65 °C	70 °C	70 °C	70 °C	75 °C	75 °C	75 °C
0.850	222.47800	228.64200	223.74300	224.486	228.897	238.198	241.670	235.248	233.505	235.722	245.976	235.971	238.71900	240.56100	240.02700	233.107	243.106	230.688	231.483	235.627	229.138	235.791	256.864	243.267	232.939	235.627	229.014	234.340	242.720	229.571
15.667	222.09000	228.75600	224.24700	223.117	226.935	234.736	242.338	237.854	237.178	246.168	249.749	236.540	247.22900	244.18500	239.24600	228.029	239.494	224.248	225.270	223.230	229.161	226.991	241.446	235.495	225.760	234.345	225.885	235.651	247.922	231.824
30.500	221.13300	227.97600	224.51800	223.517	224.054	233.494	240.950	235.980	237.367	238.835	243.821	236.055	233.22300	238.39000	229.74500	217.797	225.709	211.346	214.182	215.401	217.312	227.763	229.648	221.330	222.307	232.703	222.606	232.993	245.407	228.413
45.333	220.55900	226.37000	223.35500	224.593	228.195	237.116	239.195	234.135	235.975	229.955	241.026	231.087	224.87400	232.16200	226.64300	208.540	212.266	199.872	191.420	203.017	204.236	219.381	227.390	209.288	221.354	232.133	220.724	232.418	243.817	228.235
60.167	219.34700	223.78200	222.67500	228.065	231.433	233.898	238.125	233.349	233.854	237.112	242.904	231.876	213.34600	225.63100	216.48500	195.690	204.598	181.020	181.777	194.232	182.075	221.993	218.868	209.859	221.014	229.882	217.968	232.261	241.929	220.985
75.000	218.93900	224.08100	221.43600	226.883	228.241	230.090	238.784	234.445	232.626	236.011	242.419	228.711	204.93200	218.47900	200.64400	187.872	199.433	156.408	156.674	184.431	175.196	207.201	211.264	199.973	219.546	227.401	218.018	225.611	245.276	221.132
