# Supplementary material for: Synthesis and spectral characterization of 2,2-diphenylethyl glucosinolate and HPLC-based reaction progress curve data for the enzymatic hydrolysis of glucosinolates by Sinapis alba myrosinase
Source: Data Brief. 2016 Nov 28;10:151–81. doi: 10.1016/j.dib.2016.11.086 (PMC5149054; doi:10.1016/j.dib.2016.11.086)
Supplement: Supplementary file 2 — Supplementary material [file mmc2.zip › FIG25_8.txt]

Time (min)	9.0 °C	9.0 °C	9.0 °C	18.0 °C	18.0 °C	18.0 °C	28.5 °C	28.5 °C	28.5 °C	37 °C	37 °C	37 °C	45 °C	45 °C	45 °C	55 °C	55 °C	55 °C	60 °C	60 °C	60 °C	65 °C	65 °C	65 °C	70 °C	70 °C	70 °C	75 °C	75 °C	75 °C
0.850	0.00000	0.00000	0.00000	0.00000	0.00000	0.00000	0.00000	0.00000	0.00000	0.000	0.000	0.000	0.00000	0.00000	0.00000	0.000	0.000	0.000	0.000	0.000	0.000	0.000	0.000	0.000	0.000	0.000	0.000	0.000	0.000	0.000
15.667	0.00000	0.00000	0.00000	0.00000	0.00000	0.00000	6.14900	6.09000	8.85500	17.031	16.479	16.720	35.36400	26.68300	27.17700	49.043	54.211	43.415	59.737	59.852	52.557	46.896	64.307	62.255	20.827	19.024	22.380	7.575	9.650	9.605
30.500	0.00000	0.00000	0.00000	0.00000	0.00000	0.00000	10.92300	9.29500	13.23100	33.605	29.591	31.266	42.64900	45.16100	46.89100	82.276	86.740	75.078	94.369	97.547	86.441	71.200	90.715	85.491	19.860	16.119	20.070	6.590	8.662	7.559
45.333	0.00000	0.00000	0.00000	0.00000	6.71700	6.07700	16.02300	13.60800	19.51300	45.281	42.762	44.198	57.55700	64.17900	61.80300	105.765	109.374	95.989	104.186	117.616	106.197	81.682	109.024	102.629	18.293	15.043	18.640	6.053	8.225	6.695
60.167	0.00000	0.00000	0.00000	6.55200	9.57300	7.37000	20.14200	17.47000	23.09100	61.075	54.618	56.956	66.62200	82.07500	74.27600	118.788	128.939	99.176	118.272	130.806	107.605	91.570	112.278	112.600	17.038	13.588	16.053	6.015	6.474	0.000
75.000	0.00000	0.00000	0.00000	7.75100	9.75500	6.04700	24.95400	21.65900	28.55000	72.317	66.916	66.617	77.00500	89.51700	80.41300	129.426	144.486	93.681	108.353	136.678	117.399	91.451	114.462	111.921	15.773	12.592	15.110	0.000	6.352	0.000
