# Supplementary material for: Synthesis and spectral characterization of 2,2-diphenylethyl glucosinolate and HPLC-based reaction progress curve data for the enzymatic hydrolysis of glucosinolates by Sinapis alba myrosinase
Source: Data Brief. 2016 Nov 28;10:151–81. doi: 10.1016/j.dib.2016.11.086 (PMC5149054; doi:10.1016/j.dib.2016.11.086)
Supplement: Supplementary file 2 — Supplementary material [file mmc2.zip › FIG26_6.txt]

Time (min)	10.1 °C	10.1 °C	10.1 °C	17.8 °C	17.8 °C	17.8 °C	28.5 °C	28.5 °C	28.5 °C	37 °C	37 °C	37 °C	45 °C	45 °C	45 °C	50 °C	50 °C	50 °C	55 °C	55 °C	55 °C	60 °C	60 °C	60 °C	65 °C	65 °C	65 °C	75 °C	75 °C	75 °C	85 °C	85 °C	85 °C
0.850	243.82400	270.78300	248.23400	239.97900	241.01900	247.73900	261.65400	252.87500	248.93900	259.41800	262.46800	250.14000	247.12100	245.90100	261.01900	249.09000	252.45500	252.69600	239.13300	241.47200	243.21500	240.78800	240.54100	245.46700	256.71800	255.51600	254.40400	238.81600	241.57900	236.38300	247.33700	247.52400	247.97900
15.667	241.72500	267.29200	242.77400	230.50000	231.20300	241.21700	242.71400	233.11700	234.86200	231.06400	227.48000	219.52000	207.41400	208.90400	219.73400	198.57600	201.71700	210.04100	188.25700	196.12900	192.04600	181.49400	180.99800	187.13700	194.45300	211.97600	198.82200	221.99200	232.61800	224.15000	244.23500	252.26300	243.40700
30.500	238.33600	259.77500	237.07200	222.83000	222.35100	227.68800	224.95700	213.71700	214.75000	199.81100	194.69800	189.48000	171.11400	168.19800	180.34800	152.68300	155.27200	155.83200	137.79600	151.26700	139.71600	124.11900	126.05700	134.26100	146.37300	170.71200	152.22400	216.34400	232.21100	222.73500	242.98100	241.74200	246.72900
45.333	228.96000	254.28500	236.03200	213.47600	213.49100	217.89200	205.83700	195.30700	198.90900	170.86200	163.57800	156.42000	133.55700	131.77000	143.71300	108.46900	111.05700	112.26200	92.66500	106.54500	91.23700	77.85800	79.84200	88.43500	108.40000	140.58800	115.49000	215.19500	232.25000	226.17900	243.19100	241.92200	241.08900
60.167	228.18400	247.80300	228.05200	204.18800	202.34100	210.44100	193.99800	179.92000	182.61300	143.97900	134.44700	133.32700	98.98800	100.93900	108.75000	70.43400	73.00400	70.94700	55.79500	70.70300	52.67800	41.03500	39.80400	50.63800	80.69000	114.72100	87.63600	216.61000	232.91000	223.36100	243.69400	240.05900	239.83100
75.000	220.95000	241.58600	223.84000	194.33600	194.42100	201.29900	173.59400	163.39400	167.60400	119.12900	105.22300	101.12500	71.96700	75.49100	77.70500	40.66000	42.07600	42.43000	32.15800	41.68000	25.40000	16.88700	18.24800	25.75100	56.24600	95.07600	67.03300	215.47700	231.19200	221.61000	242.75600	237.82400
