# Supplementary material for: Synthesis and spectral characterization of 2,2-diphenylethyl glucosinolate and HPLC-based reaction progress curve data for the enzymatic hydrolysis of glucosinolates by Sinapis alba myrosinase
Source: Data Brief. 2016 Nov 28;10:151–81. doi: 10.1016/j.dib.2016.11.086 (PMC5149054; doi:10.1016/j.dib.2016.11.086)
Supplement: Supplementary file 2 — Supplementary material [file mmc2.zip › FIG26_6and9.txt]

Time (min)	10.1 °C	10.1 °C	10.1 °C	17.8 °C	17.8 °C	17.8 °C	28.5 °C	28.5 °C	28.5 °C	37 °C	37 °C	37 °C	45 °C	45 °C	45 °C	50 °C	50 °C	50 °C	55 °C	55 °C	55 °C	60 °C	60 °C	60 °C	65 °C	65 °C	65 °C	75 °C	75 °C	75 °C	85 °C	85 °C	85 °C
0.850	243.82400	270.78300	248.23400	239.979	241.019	247.739	261.654	252.875	248.939	259.418	262.468	250.140	247.12100	245.90100	261.01900	249.090	252.455	252.696	239.133	241.472	243.215	240.788	240.541	245.467	256.718	255.516	254.404	238.816	241.579	236.383	247.337	247.524	247.979
15.667	241.72500	267.29200	242.77400	230.500	241.981	251.012	263.218	249.874	252.034	252.806	262.365	248.575	244.08700	248.57900	258.59400	227.726	251.517	250.195	239.177	234.553	229.074	243.875	238.893	230.814	246.542	257.614	249.079	239.011	242.205	224.150	244.235	252.263	243.407
30.500	238.33600	269.57400	246.46600	235.712	243.959	244.571	262.196	246.835	247.175	247.050	259.391	247.785	238.88400	237.32600	251.11800	204.455	241.713	229.762	231.154	223.562	218.545	229.244	223.689	215.170	226.300	238.550	229.415	232.742	232.211	222.735	242.981	241.742	246.729
45.333	241.73000	270.21300	247.62400	236.226	243.288	243.870	255.449	243.186	248.223	245.602	254.764	237.296	231.26600	227.70300	243.80100	187.299	225.745	221.673	216.140	209.770	198.134	211.944	209.884	197.981	200.140	220.156	205.660	226.009	232.250	226.179	243.191	241.922	241.089
60.167	244.62500	269.53500	245.61900	232.758	240.866	242.740	260.939	246.325	244.868	236.213	251.300	242.136	218.36400	219.37100	234.76300	190.781	219.835	208.725	198.077	193.733	182.955	186.345	179.434	173.117	178.866	201.695	181.221	216.610	232.910	223.361	243.694	240.059	239.831
75.000	241.40200	264.62100	249.47200	231.397	239.301	241.317	254.832	241.063	243.089	230.231	239.470	225.535	215.23700	208.11900	222.00800	175.813	203.345	193.897	184.187	177.970	164.507	167.535	161.862	150.078	150.538	182.594	159.099	215.477	231.192	221.610	242.756	237.824
