# Supplementary material for: Synthesis and spectral characterization of 2,2-diphenylethyl glucosinolate and HPLC-based reaction progress curve data for the enzymatic hydrolysis of glucosinolates by Sinapis alba myrosinase
Source: Data Brief. 2016 Nov 28;10:151–81. doi: 10.1016/j.dib.2016.11.086 (PMC5149054; doi:10.1016/j.dib.2016.11.086)
Supplement: Supplementary file 2 — Supplementary material [file mmc2.zip › FIG26_9.txt]

Time (min)	10.1 °C	10.1 °C	10.1 °C	17.8 °C	17.8 °C	17.8 °C	28.5 °C	28.5 °C	28.5 °C	37 °C	37 °C	37 °C	45 °C	45 °C	45 °C	50 °C	50 °C	50 °C	55 °C	55 °C	55 °C	60 °C	60 °C	60 °C	65 °C	65 °C	65 °C	75 °C	75 °C	75 °C	85 °C	85 °C	85 °C
0.850	0.00000	0.00000	0.00000	0.00000	0.00000	0.00000	0.00000	0.00000	0.00000	0.00000	0.00000	0.00000	0.00000	0.00000	0.00000	0.00000	0.00000	0.00000	0.00000	0.00000	0.00000	0.00000	0.00000	0.00000	0.00000	0.00000	0.00000	0.00000	0.00000	0.00000	0.00000	0.00000	0.00000
15.667	0.00000	0.00000	0.00000	0.00000	10.77800	9.79500	20.50400	16.75700	17.17200	21.74200	34.88500	29.05500	36.67300	39.67500	38.86000	29.15000	49.80000	40.15400	50.92000	38.42400	37.02800	62.38100	57.89500	43.67700	52.08900	45.63800	50.25700	17.01900	9.58700	0.00000	0.00000	0.00000	0.00000
30.500	0.00000	9.79900	9.39400	12.88200	21.60800	16.88300	37.23900	33.11800	32.42500	47.23900	64.69300	58.30500	67.77000	69.12800	70.77000	51.77200	86.44100	73.93000	93.35800	72.29500	78.82900	105.12500	97.63200	80.90900	79.92700	67.83800	77.19100	16.39800	0.00000	0.00000	0.00000	0.00000	0.00000
45.333	12.77000	15.92800	11.59200	22.75000	29.79700	25.97800	49.61200	47.87900	49.31400	74.74000	91.18600	80.87600	97.70900	95.93300	100.08800	78.83000	114.68800	109.41100	123.47500	103.22500	106.89700	134.08600	130.04200	109.54600	91.74000	79.56800	90.17000	10.81400	0.00000	0.00000	0.00000	0.00000	0.00000
60.167	16.44100	21.73200	17.56700	28.57000	38.52500	32.29900	66.94100	66.40500	62.25500	92.23400	116.85300	108.80900	119.37600	118.43200	126.01300	120.34700	146.83100	137.77800	142.28200	123.03000	130.27700	145.31000	139.63000	122.47900	98.17600	86.97400	93.58500	0.00000	0.00000	0.00000	0.00000	0.00000	0.00000
75.000	20.45200	23.03500	25.63200	37.06100	44.88000	40.01800	81.23800	77.66900	75.48500	111.10200	134.24700	124.41000	143.27000	132.62800	144.30300	135.15300	161.26900	151.46700	152.02900	136.29000	139.10700	150.64800	143.61400	124.32700	94.29200	87.51800	92.06600	0.00000	0.00000	0.00000	0.00000	0.00000	0.00000
