# Supplementary material for: Synthesis and spectral characterization of 2,2-diphenylethyl glucosinolate and HPLC-based reaction progress curve data for the enzymatic hydrolysis of glucosinolates by Sinapis alba myrosinase
Source: Data Brief. 2016 Nov 28;10:151–81. doi: 10.1016/j.dib.2016.11.086 (PMC5149054; doi:10.1016/j.dib.2016.11.086)
Supplement: Supplementary file 2 — Supplementary material [file mmc2.zip › FIG27_6.txt]

Time (min)	10.1 °C	10.1 °C	10.1 °C	17.8 °C	17.8 °C	17.8 °C	28.5 °C	28.5 °C	28.5 °C	37 °C	37 °C	37 °C	45 °C	45 °C	45 °C	50 °C	50 °C	50 °C	55 °C	55 °C	55 °C	60 °C	60 °C	60 °C	65 °C	65 °C	65 °C	75 °C	75 °C	75 °C	85 °C	85 °C	85 °C
0.850	241.16400	268.14600	245.13600	238.52900	239.42700	246.50200	259.32400	253.09300	246.72900	255.77300	261.20100	247.90100	244.19200	241.13300	259.03300	246.52900	249.73100	249.55100	240.24000	238.34800	240.22100	238.16000	238.13700	242.32300	253.18400	253.45500	251.87200	236.51700	240.44700	230.69600	245.43600	243.92100	244.15900
15.667	238.32200	263.91300	239.61500	229.27000	229.25500	235.05400	240.67900	233.44000	230.05400	227.22400	226.49900	217.84700	206.09700	205.12200	218.35100	196.72500	201.22000	204.50400	186.09800	192.31600	189.01000	181.19200	178.67600	185.23900	193.56500	209.99500	196.06600	219.06600	231.58600	220.28400	241.48300	243.87000	239.79600
30.500	233.11300	258.79700	234.55600	221.28200	219.58600	229.20600	223.84200	211.33900	212.44700	197.19500	191.50600	186.87000	168.28900	167.27200	179.72000	150.43200	153.84600	153.37700	135.30700	148.94000	137.50400	125.74600	125.07400	132.75700	144.82600	169.69800	150.43500	212.93400	231.87800	219.43700	240.80600	238.98600	242.74500
45.333	226.63400	254.92900	230.99800	212.02400	207.42800	215.89600	203.90900	196.67700	196.72600	168.21100	160.08600	155.58200	135.94900	131.08500	142.99200	108.70100	110.39200	110.13800	91.67700	105.05500	90.88100	78.44200	76.74600	87.52600	107.56000	137.76100	113.75700	212.74600	230.46600	220.48700	241.10700	236.52400	238.80700
60.167	223.84100	247.01000	225.25700	203.63600	200.37900	206.86700	188.56400	177.82100	181.36400	141.85100	130.51500	129.54000	98.69800	100.28600	109.12700	70.22100	72.86800	70.92200	55.01600	70.20800	52.06300	42.51000	39.52100	50.43100	78.95900	113.15400	85.64000	212.60600	232.19000	220.29700	241.03000	236.09700	237.30900
75.000	220.68600	241.49700	220.89000	192.37400	190.62600	198.17100	169.84800	160.82900	166.26400	117.22900	102.28100	103.26600	69.88800	74.89900	77.27800	41.12800	42.48600	41.09800	31.97000	41.27600	24.80000	17.87500	17.21700	25.38400	56.09900	93.05200	66.15000	212.25000	230.51500	218.48900	240.94200	242.05500
