# Supplementary material for: Synthesis and spectral characterization of 2,2-diphenylethyl glucosinolate and HPLC-based reaction progress curve data for the enzymatic hydrolysis of glucosinolates by Sinapis alba myrosinase
Source: Data Brief. 2016 Nov 28;10:151–81. doi: 10.1016/j.dib.2016.11.086 (PMC5149054; doi:10.1016/j.dib.2016.11.086)
Supplement: Supplementary file 2 — Supplementary material [file mmc2.zip › FIG27_6and9.txt]

Time (min)	10.1 °C	10.1 °C	10.1 °C	17.8 °C	17.8 °C	17.8 °C	28.5 °C	28.5 °C	28.5 °C	37 °C	37 °C	37 °C	45 °C	45 °C	45 °C	50 °C	50 °C	50 °C	55 °C	55 °C	55 °C	60 °C	60 °C	60 °C	65 °C	65 °C	65 °C	75 °C	75 °C	75 °C	85 °C	85 °C	85 °C
0.850	241.16400	268.14600	245.13600	238.529	239.427	246.502	259.324	253.093	246.729	255.773	261.201	247.901	244.19200	241.13300	259.03300	246.529	249.731	249.551	240.240	238.348	240.221	238.160	238.137	242.323	253.184	253.455	251.872	236.517	240.447	230.696	245.436	243.921	244.159
15.667	238.32200	268.30800	239.61500	238.011	239.954	244.823	260.190	250.723	247.319	251.775	261.510	249.055	242.78400	244.97400	257.56700	223.471	250.537	247.506	236.848	233.461	230.663	241.796	235.753	232.626	247.127	255.215	245.981	236.824	241.590	220.284	241.483	243.870	239.796
30.500	233.11300	268.94200	243.89600	236.795	240.248	246.701	260.601	245.808	244.874	247.403	256.311	247.655	237.73600	236.51600	250.88800	220.657	240.802	232.652	227.213	225.625	220.382	228.087	222.121	218.197	224.992	236.490	228.381	229.625	237.611	219.437	240.806	238.986	242.745
45.333	239.72800	271.06600	243.77000	236.562	235.570	242.557	254.270	246.029	245.462	244.318	253.136	238.994	233.60800	226.83600	243.27900	211.727	227.408	221.665	212.664	211.505	203.766	211.615	204.896	199.855	200.510	216.485	204.143	224.206	230.466	220.487	241.107	236.524	238.807
60.167	240.55700	266.75600	243.55800	234.930	238.494	241.302	256.685	243.938	243.124	238.109	248.558	239.578	219.10300	218.60700	234.62600	204.668	219.874	211.676	197.098	198.206	188.621	187.108	178.047	176.777	177.784	199.119	177.818	212.606	232.190	220.297	241.030	236.097	237.309
75.000	242.33200	264.95800	245.26200	232.517	235.261	239.622	251.299	240.345	240.853	232.300	235.592	230.130	210.68400	208.18100	221.65400	186.127	204.705	196.436	184.602	180.961	170.684	167.639	158.594	152.075	151.708	177.840	156.187	212.250	230.515	218.489	240.942	242.055
