# Supplementary material for: Synthesis and spectral characterization of 2,2-diphenylethyl glucosinolate and HPLC-based reaction progress curve data for the enzymatic hydrolysis of glucosinolates by Sinapis alba myrosinase
Source: Data Brief. 2016 Nov 28;10:151–81. doi: 10.1016/j.dib.2016.11.086 (PMC5149054; doi:10.1016/j.dib.2016.11.086)
Supplement: Supplementary file 2 — Supplementary material [file mmc2.zip › FIG27_9.txt]

Time (min)	10.1 °C	10.1 °C	10.1 °C	17.8 °C	17.8 °C	17.8 °C	28.5 °C	28.5 °C	28.5 °C	37 °C	37 °C	37 °C	45 °C	45 °C	45 °C	50 °C	50 °C	50 °C	55 °C	55 °C	55 °C	60 °C	60 °C	60 °C	65 °C	65 °C	65 °C	75 °C	75 °C	75 °C	85 °C	85 °C	85 °C
0.850	0.00000	0.00000	0.00000	0.00000	0.00000	0.00000	0.00000	0.00000	0.00000	0.00000	0.00000	0.00000	0.00000	0.00000	0.00000	0.00000	0.00000	0.00000	0.00000	0.00000	0.00000	0.00000	0.00000	0.00000	0.00000	0.00000	0.00000	0.00000	0.00000	0.00000	0.00000	0.00000	0.00000
15.667	0.00000	4.39500	0.00000	8.74100	10.69900	9.76900	19.51100	17.28300	17.26500	24.55100	35.01100	31.20800	36.68700	39.85200	39.21600	26.74600	49.31700	43.00200	50.75000	41.14500	41.65300	60.60400	57.07700	47.38700	53.56200	45.22000	49.91500	17.75800	10.00400	0.00000	0.00000	0.00000	0.00000
30.500	0.00000	10.14500	9.34000	15.51300	20.66200	17.49500	36.75900	34.46900	32.42700	50.20800	64.80500	60.78500	69.44700	69.24400	71.16800	70.22500	86.95600	79.27500	91.90600	76.68500	82.87800	102.34100	97.04700	85.44000	80.16600	66.79200	77.94600	16.69100	5.73300	0.00000	0.00000	0.00000	0.00000
45.333	13.09400	16.13700	12.77200	24.53800	28.14200	26.66100	50.36100	49.35200	48.73600	76.10700	93.05000	83.41200	97.65900	95.75100	100.28700	103.02600	117.01600	111.52700	120.98700	106.45000	112.88500	133.17300	128.15000	112.32900	92.95000	78.72400	90.38600	11.46000	0.00000	0.00000	0.00000	0.00000	0.00000
60.167	16.71600	19.74600	18.30100	31.29400	38.11500	34.43500	68.12100	66.11700	61.76000	96.25800	118.04300	110.03800	120.40500	118.32100	125.49900	134.44700	147.00600	140.75400	142.08200	127.99800	136.55800	144.59800	138.52600	126.34600	98.82500	85.96500	92.17800	0.00000	0.00000	0.00000	0.00000	0.00000	0.00000
75.000	21.64600	23.46100	24.37200	40.14300	44.63500	41.45100	81.45100	79.51600	74.58900	115.07100	133.31100	126.86400	140.79600	133.28200	144.37600	144.99900	162.21900	155.33800	152.63200	139.68500	145.88400	149.76400	141.37700	126.69100	95.60900	84.78800	90.03700	0.00000	0.00000	0.00000	0.00000	0.00000	0.00000
