# Supplementary material for: Synthesis and spectral characterization of 2,2-diphenylethyl glucosinolate and HPLC-based reaction progress curve data for the enzymatic hydrolysis of glucosinolates by Sinapis alba myrosinase
Source: Data Brief. 2016 Nov 28;10:151–81. doi: 10.1016/j.dib.2016.11.086 (PMC5149054; doi:10.1016/j.dib.2016.11.086)
Supplement: Supplementary file 2 — Supplementary material [file mmc2.zip › FIG28_6.txt]

Time (min)	10.1 °C	10.1 °C	10.1 °C	17.8 °C	17.8 °C	17.8 °C	28.5 °C	28.5 °C	28.5 °C	37 °C	37 °C	37 °C	45 °C	45 °C	45 °C	50 °C	50 °C	50 °C	55 °C	55 °C	55 °C	60 °C	60 °C	60 °C	65 °C	65 °C	65 °C	75 °C	75 °C	75 °C	85 °C	85 °C	85 °C
0.850	243.006000	270.553000	247.194000	241.153000	240.666000	247.470000	261.807000	252.369000	249.082000	258.16900	260.61900	251.66500	246.609000	243.802000	260.952000	247.28200	250.29400	251.63300	242.229000	240.169000	241.586000	240.317000	240.361000	244.036000	253.091000	255.696000	254.552000	238.363000	243.219000	232.468000	247.287000	245.741000	246.149000
15.667	237.043000	265.960000	241.961000	231.808000	230.536000	238.364000	242.953000	234.747000	230.815000	229.36600	227.81500	218.44300	208.263000	206.404000	220.285000	196.95200	201.06200	205.44500	187.734000	193.537000	190.216000	181.527000	179.914000	186.759000	195.714000	210.988000	197.739000	220.818000	232.593000	221.967000	243.543000	243.355000	241.743000
30.500	233.021000	258.966000	236.636000	222.417000	220.564000	228.611000	225.457000	215.628000	214.367000	199.06300	192.02600	187.10600	169.789000	169.322000	180.948000	151.83600	153.82800	153.18300	136.752000	150.277000	137.688000	126.978000	125.838000	133.879000	146.024000	171.410000	151.496000	214.668000	232.105000	221.161000	243.056000	239.808000	244.438000
45.333	228.225000	253.622000	233.506000	212.668000	210.541000	220.170000	204.792000	198.138000	198.789000	169.95400	159.54500	156.39400	132.910000	132.544000	143.330000	107.39000	109.85400	111.26100	92.796000	106.270000	90.089000	81.509000	79.615000	88.205000	107.874000	139.035000	114.913000	214.393000	232.441000	221.487000	243.143000	240.537000	240.934000
60.167	226.318000	250.276000	226.965000	205.985000	201.246000	211.180000	190.124000	179.888000	183.382000	143.25500	129.74700	128.64300	99.488000	99.940000	110.047000	69.67100	71.97900	71.46800	55.548000	69.983000	52.015000	42.675000	39.762000	50.416000	79.329000	113.919000	86.718000	213.541000	231.844000	220.881000	242.832000	236.588000	239.369000
75.000	223.501000	242.752000	222.849000	196.325000	192.322000	202.583000	172.856000	162.290000	168.199000	118.45800	101.84700	102.65000	70.701000	75.662000	78.226000	39.80000	41.58300	41.46700	32.287000	41.018000	24.678000	18.432000	16.965000	25.463000	56.549000	94.235000	66.256000	213.993000	231.588000	220.124000	239.940000	246.380000
