# Supplementary material for: Synthesis and spectral characterization of 2,2-diphenylethyl glucosinolate and HPLC-based reaction progress curve data for the enzymatic hydrolysis of glucosinolates by Sinapis alba myrosinase
Source: Data Brief. 2016 Nov 28;10:151–81. doi: 10.1016/j.dib.2016.11.086 (PMC5149054; doi:10.1016/j.dib.2016.11.086)
Supplement: Supplementary file 2 — Supplementary material [file mmc2.zip › FIG28_6and9.txt]

Time (min)	10.1 °C	10.1 °C	10.1 °C	17.8 °C	17.8 °C	17.8 °C	28.5 °C	28.5 °C	28.5 °C	37 °C	37 °C	37 °C	45 °C	45 °C	45 °C	50 °C	50 °C	50 °C	55 °C	55 °C	55 °C	60 °C	60 °C	60 °C	65 °C	65 °C	65 °C	75 °C	75 °C	75 °C	85 °C	85 °C	85 °C
0.850	243.00600	270.55300	247.19400	241.153	240.666	247.470	261.807	252.369	249.082	258.169	260.619	251.665	246.60900	243.80200	260.95200	247.282	250.294	251.633	242.229	240.169	241.586	240.317000	240.361000	244.036000	253.091	255.696	254.552	238.363000	243.219000	232.468000	247.287	245.741	246.149
15.667	237.04300	265.96000	241.96100	240.183	241.113	248.152	262.183	252.358	248.128	254.872	262.862	249.765	246.11100	245.16800	259.52000	228.262	249.905	249.981	238.315	235.035	233.006	240.772000	236.738000	234.958000	249.418	254.161	247.418	238.357000	242.251000	229.883000	243.543	243.355	241.743
30.500	233.02100	269.37800	245.93500	238.749	240.687	246.223	263.707	250.291	246.970	250.929	257.472	247.137	240.01900	238.72400	252.43900	225.736	240.790	235.583	229.339	227.587	221.859	227.559000	223.186000	220.921000	226.565	238.490	229.271	231.408000	232.105000	221.161000	243.056	239.808	244.438
45.333	241.20000	269.27000	246.14000	237.852	239.272	246.500	255.442	248.160	246.933	247.325	250.134	240.084	231.01000	228.47900	244.17700	213.147	226.639	226.626	214.217	213.489	205.318	214.424000	207.983000	202.133000	201.025	217.883	205.371	225.903000	232.441000	221.487000	243.143	240.537	240.934
60.167	242.63300	269.87000	245.36700	238.955	238.563	244.791	257.559	246.034	245.367	241.098	246.812	238.099	221.10100	218.53500	235.17600	202.545	219.047	212.868	197.927	198.135	189.739	189.057000	177.192000	178.029000	178.154	198.850	178.755	213.541000	231.844000	220.881000	242.832	236.588	239.369
75.000	245.00300	266.84900	246.84800	236.865	237.147	243.780	255.282	242.357	242.957	235.459	235.455	229.397	213.96000	209.59400	223.48900	190.443	203.796	198.450	185.989	180.897	173.074	167.337000	159.235000	153.598000	152.122	181.256	157.177	213.993000	231.588000	220.124000	239.940	246.380
