# Supplementary material for: Synthesis and spectral characterization of 2,2-diphenylethyl glucosinolate and HPLC-based reaction progress curve data for the enzymatic hydrolysis of glucosinolates by Sinapis alba myrosinase
Source: Data Brief. 2016 Nov 28;10:151–81. doi: 10.1016/j.dib.2016.11.086 (PMC5149054; doi:10.1016/j.dib.2016.11.086)
Supplement: Supplementary file 2 — Supplementary material [file mmc2.zip › FIG28_9.txt]

Time (min)	10.1 °C	10.1 °C	10.1 °C	17.8 °C	17.8 °C	17.8 °C	28.5 °C	28.5 °C	28.5 °C	37 °C	37 °C	37 °C	45 °C	45 °C	45 °C	50 °C	50 °C	50 °C	55 °C	55 °C	55 °C	60 °C	60 °C	60 °C	65 °C	65 °C	65 °C	75 °C	75 °C	75 °C	85 °C	85 °C	85 °C
0.850	0.000000	0.000000	0.000000	0.000000	0.000000	0.000000	0.000000	0.000000	0.000000	0.000000	0.000000	0.000000	0.000000	0.000000	0.000000	0.00000	0.00000	0.00000	0.000000	0.000000	0.000000	0.000000	0.000000	0.000000	0.000000	0.000000	0.000000	0.000000	0.000000	0.000000	0.000000	0.000000	0.000000
15.667	0.000000	0.000000	0.000000	8.375000	10.577000	9.788000	19.230000	17.611000	17.313000	25.506000	35.047000	31.322000	37.848000	38.764000	39.235000	31.31000	48.84300	44.53600	50.581000	41.498000	42.790000	59.245000	56.824000	48.199000	53.704000	43.173000	49.679000	17.539000	9.658000	7.916000	0.000000	0.000000	0.000000
30.500	0.000000	10.412000	9.299000	16.332000	20.123000	17.612000	38.250000	34.663000	32.603000	51.866000	65.446000	60.031000	70.230000	69.402000	71.491000	73.90000	86.96200	82.40000	92.587000	77.310000	84.171000	100.581000	97.348000	87.042000	80.541000	67.080000	77.775000	16.740000	0.000000	0.000000	0.000000	0.000000	0.000000
45.333	12.975000	15.648000	12.634000	25.184000	28.731000	26.330000	50.650000	50.022000	48.144000	77.371000	90.589000	83.690000	98.100000	95.935000	100.847000	105.75700	116.78500	115.36500	121.421000	107.219000	115.229000	132.915000	128.368000	113.928000	93.151000	78.848000	90.458000	11.510000	0.000000	0.000000	0.000000	0.000000	0.000000
60.167	16.315000	19.594000	18.402000	32.970000	37.317000	33.611000	67.435000	66.146000	61.985000	97.843000	117.065000	109.456000	121.613000	118.595000	125.129000	132.87400	147.06800	141.40000	142.379000	128.152000	137.724000	146.382000	137.430000	127.613000	98.825000	84.931000	92.037000	0.000000	0.000000	0.000000	0.000000	0.000000	0.000000
75.000	21.502000	24.097000	23.999000	40.540000	44.825000	41.197000	82.426000	80.067000	74.758000	117.001000	133.608000	126.747000	143.259000	133.932000	145.263000	150.64300	162.21300	156.98300	153.702000	139.879000	148.396000	148.905000	142.270000	128.135000	95.573000	87.021000	90.921000	0.000000	0.000000	0.000000	0.000000	0.000000	0.000000
