# Supplementary material for: Synthesis and spectral characterization of 2,2-diphenylethyl glucosinolate and HPLC-based reaction progress curve data for the enzymatic hydrolysis of glucosinolates by Sinapis alba myrosinase
Source: Data Brief. 2016 Nov 28;10:151–81. doi: 10.1016/j.dib.2016.11.086 (PMC5149054; doi:10.1016/j.dib.2016.11.086)
Supplement: Supplementary file 2 — Supplementary material [file mmc2.zip › FIG3.txt]

DIPHET ITC Injected (nmol)	220 nm	220 nm	220 nm	227 nm	227 nm	227 nm	235 nm	235 nm	235 nm	241 nm	241 nm	241 nm
12.50	8261.8830	8894.20400	8887.68400	3369.99200	3564.92600	3566.24800	1120.95400	1161.31700	1163.70000	1017.89400	1063.49400	1058.30400
8.75	5906.7400	6041.21800	6418.64600	2370.93300	2423.94800	2531.96500	763.39200	767.34400	836.29200	693.27400	708.44600	758.17300
6.25	4266.2770	4505.74300	4711.36700	1697.85900	1767.50900	1895.00100	548.55400	564.36500	608.78600	500.24300	519.01400	560.37900
3.75	2709.0160	2728.35500	2855.72200	1086.19900	1060.20100	1133.04300	336.50100	340.20800	361.43300	310.60400	308.36200	331.80300
2.50	1795.5740	1814.03200	1884.33300	710.67500	722.57000	743.59400	227.82500	228.65900	237.81700	208.05400	206.28500	216.16900
1.25	895.4870	954.70400	963.57700	355.18700	374.14300	379.52600	110.59100	118.44100	118.86600	101.79700	107.55700	109.05200
0.25	171.4490	187.34500	194.92500	66.12600	73.96200	75.56300	20.02300	23.20500	23.58500	18.85100	21.04900	21.45800
