# Supplementary material for: Synthesis and spectral characterization of 2,2-diphenylethyl glucosinolate and HPLC-based reaction progress curve data for the enzymatic hydrolysis of glucosinolates by Sinapis alba myrosinase
Source: Data Brief. 2016 Nov 28;10:151–81. doi: 10.1016/j.dib.2016.11.086 (PMC5149054; doi:10.1016/j.dib.2016.11.086)
Supplement: Supplementary file 2 — Supplementary material [file mmc2.zip › FIG4.txt]

DIPHET NITRILE Injected (nmol)	220 nm	220 nm	220 nm	227 nm	227 nm	227 nm	235 nm	235 nm	235 nm	241 nm	241 nm	241 nm
12.50	7966.6110	7859.39700	7868.30200	2869.29000	2830.54800	2903.78800	386.91000	372.20100	407.60800	247.52700	235.37000	258.31200
8.75	5677.5550	5805.20200	6028.35000	2059.67700	2052.90600	2187.81600	274.34400	278.69900	290.09200	172.22500	178.16800	185.66800
6.25	4376.1610	4252.46100	4420.85600	1557.68600	1518.27300	1591.78800	211.25700	202.76200	209.94900	133.74300	129.92500	136.05700
3.75	2501.9880	2669.84100	2699.00200	899.48200	920.69800	973.03700	122.24200	122.21200	127.78800	79.15800	74.97600	81.29500
2.50	1725.9350	1749.02700	1760.39200	632.59500	618.12900	630.70600	84.65200	80.67200	84.95100	54.67100	51.15700	55.53600
1.25	865.3450	863.17000	920.92600	317.21000	316.83300	326.20600	43.60000	39.75900	43.68400	28.51700	24.44800	28.45000
0.25	183.1270	179.21500	173.57300	67.67300	66.04500	63.41500	8.84200	8.85500	8.29200	5.57400	5.99600	5.37700
