# Supplementary material for: Synthesis and spectral characterization of 2,2-diphenylethyl glucosinolate and HPLC-based reaction progress curve data for the enzymatic hydrolysis of glucosinolates by Sinapis alba myrosinase
Source: Data Brief. 2016 Nov 28;10:151–81. doi: 10.1016/j.dib.2016.11.086 (PMC5149054; doi:10.1016/j.dib.2016.11.086)
Supplement: Supplementary file 2 — Supplementary material [file mmc2.zip › FIG5.txt]

DIPHET AMINE Injected (nmol)	220 nm	220 nm	220 nm	227 nm	227 nm	227 nm	235 nm	235 nm	235 nm	241 nm	241 nm	241 nm
12.50	7503.0380	7612.10700	7536.32800	2789.40600	2830.10500	2817.25200	382.14400	397.20500	395.82690	240.36200	250.38800	252.29800
8.75	5275.5540	5827.32300	5637.19900	1945.85700	2163.84900	2090.75500	268.24500	307.16600	298.08040	165.66600	191.74300	187.28700
6.25	3906.9640	4207.03400	4231.03100	1427.75500	1541.72900	1568.31200	190.57500	218.47900	219.46060	119.19500	134.85000	139.76000
3.75	2353.3760	2547.78100	2671.68000	876.41900	933.05300	994.35100	122.35100	129.04300	128.90340	76.37700	81.71400	80.31600
2.50	1610.0300	1786.36700	1752.96200	596.61800	643.80300	642.41060	83.82300	90.74600	83.69298	53.95300	56.93100	51.47600
1.25	804.1460	830.07500	908.97840	297.39400	310.95000	332.81080	44.06600	43.19500	42.99343	28.66100	28.44800	23.81100
0.25	157.4910	172.28300	177.45340	61.89400	66.57600	63.78334	9.28100	9.97000	8.66625	6.56100	6.39400	6.75700
