# Supplementary material for: Synthesis and spectral characterization of 2,2-diphenylethyl glucosinolate and HPLC-based reaction progress curve data for the enzymatic hydrolysis of glucosinolates by Sinapis alba myrosinase
Source: Data Brief. 2016 Nov 28;10:151–81. doi: 10.1016/j.dib.2016.11.086 (PMC5149054; doi:10.1016/j.dib.2016.11.086)
Supplement: Supplementary file 2 — Supplementary material [file mmc2.zip › FIG6.txt]

BN GLUC Injected (nmol)	227 nm	227 nm	227 nm	235 nm	235 nm	235 nm	241 nm	241 nm	241 nm
12.50	5375.5550	5383.49100	5129.73500	3988.58000	3883.99000	3844.83500	2443.57000	2433.14200	2394.02500
8.75	3735.4690	3756.76100	3785.74600	2819.96800	2728.96100	2787.94400	1741.12400	1708.31000	1692.34700
6.25	2647.4500	2672.32100	2664.73600	1946.25300	1978.02500	1929.80500	1215.37000	1231.80100	1208.36900
3.75	1591.0150	1622.60400	1611.56200	1167.68000	1192.82600	1185.35600	733.96500	740.89900	727.77000
2.50	1057.5520	1088.09500	1089.88600	797.44900	799.97700	796.52200	485.06900	496.81000	490.40100
1.25	533.5810	542.70700	534.74800	385.97200	396.15400	387.75800	244.06100	247.16800	246.54000
0.25	109.2020	110.49600	105.71800	79.15200	79.67800	78.65000	50.12100	50.31000	49.06200
