# Supplementary material for: Synthesis and spectral characterization of 2,2-diphenylethyl glucosinolate and HPLC-based reaction progress curve data for the enzymatic hydrolysis of glucosinolates by Sinapis alba myrosinase
Source: Data Brief. 2016 Nov 28;10:151–81. doi: 10.1016/j.dib.2016.11.086 (PMC5149054; doi:10.1016/j.dib.2016.11.086)
Supplement: Supplementary file 2 — Supplementary material [file mmc2.zip › FIG7.txt]

BN ITC Injected (nmol)	227 nm	227 nm	227 nm	235 nm	235 nm	235 nm	241 nm	241 nm	241 nm
12.50	668.7110	658.23400	686.46100	731.53000	719.85400	751.00600	806.31300	793.61400	828.21200
8.75	461.8290	463.18000	476.02000	505.62800	507.07200	520.82600	558.26600	559.52600	574.65400
6.25	311.4870	329.37100	332.97200	339.75600	361.61100	362.40700	374.57900	398.62100	398.64400
3.75	214.3020	198.51900	193.46600	235.58600	217.60500	211.84700	235.58600	240.21000	234.15100
2.50	132.7780	132.29400	187.93700	144.16800	144.29400	203.66000	158.81800	159.16000	223.52300
1.25	75.9060	66.14000	73.16800	82.54900	71.18900	79.51800	90.74400	77.85600	87.07800
0.25	33.4780	13.66500	13.23300	36.44300	15.24000	14.31800	40.38000	16.82000	16.02300
