# Supplementary material for: Synthesis and spectral characterization of 2,2-diphenylethyl glucosinolate and HPLC-based reaction progress curve data for the enzymatic hydrolysis of glucosinolates by Sinapis alba myrosinase
Source: Data Brief. 2016 Nov 28;10:151–81. doi: 10.1016/j.dib.2016.11.086 (PMC5149054; doi:10.1016/j.dib.2016.11.086)
Supplement: Supplementary file 2 — Supplementary material [file mmc2.zip › FIG8.txt]

BN NITRILE Injected (nmol)	210 nm	210 nm	210 nm
12.50	5048.29100	4915.96700	5076.64100
8.75	3656.25400	3551.56800	3530.71600
6.25	2696.74700	2517.39300	2515.55800
3.75	1590.37000	1543.91000	1575.44400
2.50	1068.56700	1006.84200	1060.63300
1.25	511.46800	519.42160	534.41380
0.25	104.23010	106.26380	99.89832
