# Supplementary material for: Synthesis and spectral characterization of 2,2-diphenylethyl glucosinolate and HPLC-based reaction progress curve data for the enzymatic hydrolysis of glucosinolates by Sinapis alba myrosinase
Source: Data Brief. 2016 Nov 28;10:151–81. doi: 10.1016/j.dib.2016.11.086 (PMC5149054; doi:10.1016/j.dib.2016.11.086)
Supplement: Supplementary file 2 — Supplementary material [file mmc2.zip › FIG9.txt]

BN AMINE Injected (nmol)	210 nm	210 nm	210 nm
12.50	4499.27000	4444.73900	4355.57700
8.75	3270.34100	3111.10200	3219.46600
6.25	2436.13000	2628.80300	2435.77400
3.75	1391.44100	1563.03600	1560.58700
2.50	974.71920	962.15060	1017.11200
1.25	503.45580	501.24910	493.79180
0.25	101.98480	113.61220	95.11398
